# Supplementary material for: The genetic network underlying the evolution of pathogenicity in avian Escherichia coli
Source: Front Vet Sci. 2023 Jun 21;10:1195585. doi: 10.3389/fvets.2023.1195585 (PMC10321414; doi:10.3389/fvets.2023.1195585)
Supplement: Supplementary Table 1 — Metadata for the 2015 avian E. coli isolates. Columns from left to right indicate: name of the isolate, publication (Year_FirstAuthor), host, pathotype (APEC/AFEC), genome length (bp), number of genes, phylogroup, sequence type (ST), name of the allele variant for the 7 genes used to define the sequence type by the ClermontTyping tool (15). [file Table_1.XLSX]

## Sheet: Sheet1
Name	Publication	Host	Pathotype	Genome Length	Genes	Phylogroup	ST	adk	fumc	gyrB	icd	mdh	purA	recA
SCI-07	2012_Rojas	Chicken	APEC	4972327	4731	B2	363	adk(13)	fumC(38)	gyrB(84)	icd(13)	mdh(17)	purA(64)	recA(26)
chi7122	2013_Dziva	Turkey	APEC	4771701	4599	C	23	adk(6)	fumC(4)	gyrB(12)	icd(1)	mdh(20)	purA(13)	recA(7)
IMT2125	2013_Dziva	Turkey	APEC	4754148	4617	C	23	adk(6)	fumC(4)	gyrB(12)	icd(1)	mdh(20)	purA(13)	recA(7)
O08	2013_Rojas	Chicken	APEC	5084721	4825	B1	453	adk(99)	fumC(6)	gyrB(33)	icd(33)	mdh(24)	purA(8)	recA(7)
S17	2013_Rojas	Chicken	APEC	4591470	4327	A	10	adk(10)	fumC(11)	gyrB(4)	icd(8)	mdh(8)	purA(8)	recA(2)
SEPT362	2013_Rojas	Chicken	APEC	5279952	5024	G	117	adk(20)	fumC(45)	gyrB(41)	icd(43)	mdh(5)	purA(32)	recA(2)
GCA_000503675	2014_deBeen	Chicken	AFEC	5113664	4778	G	117	adk(20)	fumC(45)	gyrB(41)	icd(43)	mdh(5)	purA(32)	recA(2)
GCA_000503295	2014_deBeen	Chicken	AFEC	4967951	4655	B1	58	adk(6)	fumC(4)	gyrB(4)	icd(16)	mdh(24)	purA(8)	recA(14)
GCA_000503355	2014_deBeen	Chicken	AFEC	5142079	4911	A	10	adk(10)	fumC(11)	gyrB(4)	icd(8)	mdh(8)	purA(8)	recA(2)
GCA_000503375	2014_deBeen	Chicken	AFEC	5239124	5007	A	10	adk(10)	fumC(11)	gyrB(4)	icd(8)	mdh(8)	purA(8)	recA(2)
APEC_IMT5155	2014_Ge	Chicken	APEC	5126057	4996	B2	140	adk(55)	fumC(38?)	gyrB(19)	icd(37)	mdh(17)	purA(11)	recA(26)
GCA_000987555	2015_Giufre	Chicken	APEC	4957697	4706	C	410	adk(6)	fumC(4)	gyrB(12)	icd(1)	mdh(20)	purA(18)	recA(7)
GCA_000987545	2015_Giufre	Chicken	AFEC	5006878	4784	C	410	adk(6)	fumC(4)	gyrB(12)	icd(1)	mdh(20)	purA(18)	recA(7)
O78-9	2015_Huja	Chicken	APEC	5017219	4775	C	88	adk(6)	fumC(4)	gyrB(12)	icd(1)	mdh(20)	purA(12)	recA(7)
ERR1163290	2016_Cordoni	Chicken	APEC	4882376	4708	A	10	adk(10)	fumC(11)	gyrB(4)	icd(8)	mdh(8)	purA(8)	recA(2)
ERR1163291	2016_Cordoni	Chicken	APEC	5380439	5199	G	117	adk(20)	fumC(45)	gyrB(41)	icd(43)	mdh(5)	purA(32)	recA(2)
ERR1163292	2016_Cordoni	Chicken	APEC	4913819	4678	B1	1304	adk(6)	fumC(95)	gyrB(4)	icd(18)	mdh(11)	purA(7)	recA(14)
ERR1163293	2016_Cordoni	Chicken	APEC	5175344	4899	B2	1618	adk(36)	fumC(24)	gyrB(9)	icd(13)	mdh(17)	purA(11)	recA(159)
ERR1163294	2016_Cordoni	Chicken	APEC	5073787	4938	A	5928	adk(527)	fumC(7)	gyrB(4)	icd(8)	mdh(12)	purA(8)	recA(2)
ERR1163295	2016_Cordoni	Chicken	APEC	4927519	4751	A	10	adk(10)	fumC(11)	gyrB(4)	icd(8)	mdh(8)	purA(8)	recA(2)
ERR1163296	2016_Cordoni	Chicken	APEC	5066170	4761	E	57	adk(6)	fumC(31)	gyrB(5)	icd(28)	mdh(1)	purA(1)	recA(2)
ERR1163297	2016_Cordoni	Chicken	APEC	5458349	5286	A	10	adk(10)	fumC(11)	gyrB(4)	icd(8)	mdh(8)	purA(8)	recA(2)
ERR1163298	2016_Cordoni	Chicken	APEC	5130670	4888	C	23	adk(6)	fumC(4)	gyrB(12)	icd(1)	mdh(20)	purA(13)	recA(7)
ERR1163299	2016_Cordoni	Chicken	APEC	5108084	4841	G	117	adk(20)	fumC(45)	gyrB(41)	icd(43)	mdh(5)	purA(32)	recA(2)
ERR1163300	2016_Cordoni	Chicken	APEC	4925355	4726	B1	155	adk(6)	fumC(4)	gyrB(14)	icd(16)	mdh(24)	purA(8)	recA(14)
ERR1163301	2016_Cordoni	Chicken	APEC	5001568	4769	G	117	adk(20)	fumC(45)	gyrB(41)	icd(43)	mdh(5)	purA(32)	recA(2)
ERR1163302	2016_Cordoni	Chicken	APEC	5130642	4920	B2	428	adk(96)	fumC(40)	gyrB(13)	icd(100)	mdh(23)	purA(28)	recA(66)
ERR1163303	2016_Cordoni	Chicken	APEC	4596244	4354	A	1638	adk(10)	fumC(11)	gyrB(4)	icd(12)	mdh(8)	purA(45)	recA(2)
ERR1163304	2016_Cordoni	Chicken	APEC	4920681	4666	B1	101	adk(43)	fumC(41)	gyrB(15)	icd(18)	mdh(11)	purA(7)	recA(6)
ERR1163306	2016_Cordoni	Chicken	APEC	5087134	4847	G	117	adk(20)	fumC(45)	gyrB(41)	icd(43)	mdh(5)	purA(32)	recA(2)
ERR1163307	2016_Cordoni	Chicken	APEC	5221623	5029	B1	602	adk(6)	fumC(19)	gyrB(33)	icd(26)	mdh(11)	purA(8)	recA(6)
ERR1163308	2016_Cordoni	Chicken	APEC	5275197	5085	B1	1056	adk(6)	fumC(19)	gyrB(3)	icd(18)	mdh(9)	purA(8)	recA(6)
ERR1163309	2016_Cordoni	Chicken	APEC	5192868	4978	C	23	adk(6)	fumC(4)	gyrB(12)	icd(1)	mdh(20)	purA(13)	recA(7)
ERR1163310	2016_Cordoni	Chicken	APEC	5193160	4984	B2	429	adk(97)	fumC(40)	gyrB(93)	icd(13)	mdh(23)	purA(28)	recA(66)
ERR1163311	2016_Cordoni	Chicken	APEC	5273598	4943	cladeI	770	adk(52)	fumC(116)	gyrB(55)	icd(101)	mdh(113)	purA(40)	recA(38)
ERR1163312	2016_Cordoni	Chicken	APEC	5047092	4861	B1	3580	adk(6)	fumC(65)	gyrB(344)	icd(1)	mdh(11)	purA(13)	recA(6)
ERR1163314	2016_Cordoni	Chicken	APEC	5427878	5290	B2	95	adk(37)	fumC(38)	gyrB(19)	icd(37)	mdh(17)	purA(11)	recA(26)
ERR1163315	2016_Cordoni	Chicken	APEC	5230359	4899	E	5926	adk(6)	fumC(766)	gyrB(5)	icd(28)	mdh(1)	purA(1)	recA(2)
ERR1163316	2016_Cordoni	Chicken	APEC	5002430	4797	A	48	adk(6)	fumC(11)	gyrB(4)	icd(8)	mdh(8)	purA(8)	recA(2)
ERR1163317	2016_Cordoni	Chicken	APEC	5261091	5075	B2	140	adk(55)	fumC(38)	gyrB(19)	icd(37)	mdh(17)	purA(11)	recA(26)
ERR1163318	2016_Cordoni	Chicken	APEC	5185035	4955	B1	696	adk(6)	fumC(6)	gyrB(5)	icd(26)	mdh(100)	purA(13)	recA(98)
ERR1163319	2016_Cordoni	Chicken	APEC	5203425	4941	F	1276	adk(17)	fumC(231)	gyrB(167)	icd(198)	mdh(7)	purA(157)	recA(2)
ERR1163320	2016_Cordoni	Chicken	APEC	4841464	4606	A	10	adk(10)	fumC(11)	gyrB(4)	icd(8)	mdh(8)	purA(8)	recA(2)
ERR1163322	2016_Cordoni	Chicken	APEC	4902389	4658	B1	5506	adk(9)	fumC(19)	gyrB(4)	icd(1)	mdh(9)	purA(13)	recA(6)
ERR1163323	2016_Cordoni	Chicken	APEC	4856218	4614	A	1114	adk(10)	fumC(27)	gyrB(5)	icd(10)	mdh(12)	purA(1)	recA(2)
ERR1163324	2016_Cordoni	Chicken	APEC	5213131	5023	B2	140	adk(55)	fumC(38)	gyrB(19)	icd(37)	mdh(17)	purA(11)	recA(26)
ERR1163325	2016_Cordoni	Chicken	APEC	5249236	5025	B2	131	adk(53)	fumC(40)	gyrB(47)	icd(13)	mdh(36)	purA(28)	recA(29)
ERR1163326	2016_Cordoni	Chicken	APEC	4668469	4460	A	10	adk(10)	fumC(11)	gyrB(4)	icd(8)	mdh(8)	purA(8)	recA(2)
ERR1163327	2016_Cordoni	Chicken	APEC	4575647	4360	A	10	adk(10)	fumC(11)	gyrB(4)	icd(8)	mdh(8)	purA(8)	recA(2)
ERR1163329	2016_Cordoni	Chicken	APEC	4996196	4750	B2	428	adk(96)	fumC(40)	gyrB(13)	icd(100)	mdh(23)	purA(28)	recA(66)
ERR1163330	2016_Cordoni	Chicken	APEC	4975042	4660	B2	355	adk(36)	fumC(24)	gyrB(10)	icd(13)	mdh(17)	purA(10)	recA(25)
ERR1163331	2016_Cordoni	Chicken	APEC	4870082	4654	A	93	adk(6)	fumC(11)	gyrB(4)	icd(10)	mdh(7)	purA(8)	recA(6)
ERR1163332	2016_Cordoni	Chicken	APEC	5168385	4854	D	69	adk(21)	fumC(35)	gyrB(27)	icd(6)	mdh(5)	purA(5)	recA(4)
ERR1163333	2016_Cordoni	Chicken	APEC	5112870	4884	G	117	adk(20)	fumC(45)	gyrB(41)	icd(43)	mdh(5)	purA(32)	recA(2)
ERR1163334	2016_Cordoni	Chicken	APEC	5058633	4801	G	117	adk(20)	fumC(45)	gyrB(41)	icd(43)	mdh(5)	purA(32)	recA(2)
ERR1163335	2016_Cordoni	Chicken	APEC	5021823	4772	B1	1326	adk(6)	fumC(220)	gyrB(3)	icd(26)	mdh(9)	purA(7)	recA(7)
ERR1163336	2016_Cordoni	Chicken	APEC	4910568	4654	C	23	adk(6)	fumC(4)	gyrB(12)	icd(1)	mdh(20)	purA(13)	recA(7)
ERR1163337	2016_Cordoni	Chicken	APEC	5010485	4752	G	117	adk(20)	fumC(45)	gyrB(41)	icd(43)	mdh(5)	purA(32)	recA(2)
ERR1163338	2016_Cordoni	Chicken	APEC	5050294	4824	B2	140	adk(55)	fumC(38)	gyrB(19)	icd(37)	mdh(17)	purA(11)	recA(26)
ERR1163339	2016_Cordoni	Chicken	APEC	5337486	5117	G	117	adk(20)	fumC(45)	gyrB(41)	icd(43)	mdh(5)	purA(32)	recA(2)
ERR1163340	2016_Cordoni	Chicken	APEC	5014762	4786	C	369	adk(6)	fumC(101)	gyrB(12)	icd(1)	mdh(20)	purA(13)	recA(7)
ERR1163341	2016_Cordoni	Chicken	APEC	5047206	4831	C	5925	adk(6)	fumC(346)	gyrB(501)	icd(1)	mdh(20)	purA(13)	recA(7)
ERR1163342	2016_Cordoni	Chicken	APEC	5044046	4834	C	5925	adk(6)	fumC(346)	gyrB(501)	icd(1)	mdh(20)	purA(13)	recA(7)
ERR1163343	2016_Cordoni	Chicken	APEC	5180740	4978	C	23	adk(6)	fumC(4)	gyrB(12)	icd(1)	mdh(20)	purA(13)	recA(7)
ERR1163344	2016_Cordoni	Chicken	APEC	4980464	4683	B2	355	adk(36)	fumC(24)	gyrB(10)	icd(13)	mdh(17)	purA(10)	recA(25)
ERR1163345	2016_Cordoni	Chicken	APEC	5305699	5105	B2	95	adk(37)	fumC(38)	gyrB(19)	icd(37)	mdh(17)	purA(11)	recA(26)
ERR1163346	2016_Cordoni	Chicken	APEC	5312000	5107	B2	95	adk(37)	fumC(38)	gyrB(19)	icd(37)	mdh(17)	purA(11)	recA(26)
ERR1163347	2016_Cordoni	Chicken	APEC	5001465	4758	C	23	adk(6)	fumC(4)	gyrB(12)	icd(1)	mdh(20)	purA(13)	recA(7)
ERR1163348	2016_Cordoni	Chicken	APEC	5089398	4881	G	117	adk(20)	fumC(45)	gyrB(41)	icd(43)	mdh(5)	purA(32)	recA(2)
ERR1163349	2016_Cordoni	Chicken	APEC	5005298	4764	C	23	adk(6)	fumC(4)	gyrB(12)	icd(1)	mdh(20)	purA(13)	recA(7)
ERR1163350	2016_Cordoni	Chicken	APEC	5048170	4814	C	23	adk(6)	fumC(4)	gyrB(12)	icd(1)	mdh(20)	purA(13)	recA(7)
ERR1163351	2016_Cordoni	Chicken	APEC	4917112	4702	B1	1611	adk(6)	fumC(4)	gyrB(15)	icd(18)	mdh(9)	purA(26)	recA(7)
ERR1163352	2016_Cordoni	Chicken	APEC	4857669	4662	B1	661	adk(119)	fumC(150)	gyrB(12)	icd(16)	mdh(24)	purA(8)	recA(6)
ERR1163353	2016_Cordoni	Chicken	APEC	5045376	4832	C	5925	adk(6)	fumC(346)	gyrB(501)	icd(1)	mdh(20)	purA(13)	recA(7)
ERR1163354	2016_Cordoni	Chicken	APEC	4962484	4693	B2	428	adk(96)	fumC(40)	gyrB(13)	icd(100)	mdh(23)	purA(28)	recA(66)
ERR1163355	2016_Cordoni	Chicken	APEC	5078671	4851	B2	1852	adk(97)	fumC(40)	gyrB(236)	icd(13)	mdh(23)	purA(28)	recA(66)
ERR1163356	2016_Cordoni	Chicken	APEC	5065212	4822	B1	101	adk(43)	fumC(41)	gyrB(15)	icd(18)	mdh(11)	purA(7)	recA(6)
ERR1163357	2016_Cordoni	Chicken	APEC	4938369	4674	G	117	adk(20)	fumC(45)	gyrB(41)	icd(43)	mdh(5)	purA(32)	recA(2)
ERR1163358	2016_Cordoni	Chicken	APEC	5235019	5036	C	23	adk(6)	fumC(4)	gyrB(12)	icd(1)	mdh(20)	purA(13)	recA(7)
ERR1163359	2016_Cordoni	Chicken	APEC	4858782	4631	C	23	adk(6)	fumC(4)	gyrB(12)	icd(1)	mdh(20)	purA(13)	recA(7)
ERR1163360	2016_Cordoni	Chicken	APEC	4858884	4629	C	23	adk(6)	fumC(4)	gyrB(12)	icd(1)	mdh(20)	purA(13)	recA(7)
ERR1163361	2016_Cordoni	Chicken	APEC	5156243	4877	B2	1618	adk(36)	fumC(24)	gyrB(9)	icd(13)	mdh(17)	purA(11)	recA(159)
ERR1163362	2016_Cordoni	Chicken	APEC	5414942	5244	B2	140	adk(55)	fumC(38)	gyrB(19)	icd(37)	mdh(17)	purA(11)	recA(26)
ERR1163363	2016_Cordoni	Chicken	APEC	5073776	4860	B2	5924	adk(13)	fumC(40)	gyrB(500)	icd(13)	mdh(23)	purA(28)	recA(122)
ERR1163364	2016_Cordoni	Chicken	APEC	4768045	4507	A	48	adk(6)	fumC(11)	gyrB(4)	icd(8)	mdh(8)	purA(8)	recA(2)
ERR1163365	2016_Cordoni	Chicken	APEC	5073128	4827	G	117	adk(20)	fumC(45)	gyrB(41)	icd(43)	mdh(5)	purA(32)	recA(2)
ERR1163366	2016_Cordoni	Chicken	APEC	5168269	4995	B1	388	adk(6)	fumC(4)	gyrB(12)	icd(18)	mdh(24)	purA(7)	recA(6)
ERR1163367	2016_Cordoni	Chicken	APEC	5286745	4989	D	69	adk(21)	fumC(35)	gyrB(27)	icd(6)	mdh(5)	purA(5)	recA(4)
ERR1163368	2016_Cordoni	Chicken	APEC	5382524	5105	D	69	adk(21)	fumC(35)	gyrB(27)	icd(6)	mdh(5)	purA(5)	recA(4)
ERR1163369	2016_Cordoni	Chicken	APEC	5192708	5027	B1	297	adk(6)	fumC(65)	gyrB(32)	icd(26)	mdh(9)	purA(8)	recA(2)
ERR1163370	2016_Cordoni	Chicken	APEC	5200808	4958	G	117	adk(20)	fumC(45)	gyrB(41)	icd(43)	mdh(5)	purA(32)	recA(2)
ERR1163371	2016_Cordoni	Chicken	APEC	5132852	4848	B2	1618	adk(36)	fumC(24)	gyrB(9)	icd(13)	mdh(17)	purA(11)	recA(159)
ERR1163372	2016_Cordoni	Chicken	APEC	4987536	4756	A	746	adk(10)	fumC(7)	gyrB(4)	icd(8)	mdh(12)	purA(8)	recA(2)
ERR1163373	2016_Cordoni	Chicken	APEC	5339349	5134	B2	95	adk(37)	fumC(38)	gyrB(19)	icd(37)	mdh(17)	purA(11)	recA(26)
ERR1163375	2016_Cordoni	Chicken	APEC	4577360	4330	A	48	adk(6)	fumC(11)	gyrB(4)	icd(8)	mdh(8)	purA(8)	recA(2)
ERR1163377	2016_Cordoni	Chicken	APEC	5152891	4875	B2	1618	adk(36)	fumC(24)	gyrB(9)	icd(13)	mdh(17)	purA(11)	recA(159)
ERR1163378	2016_Cordoni	Chicken	APEC	5012490	4711	B2	1618	adk(36)	fumC(24)	gyrB(9)	icd(13)	mdh(17)	purA(11)	recA(159)
ERR1163379	2016_Cordoni	Chicken	APEC	5297916	5117	B2	140	adk(55)	fumC(38)	gyrB(19)	icd(37)	mdh(17)	purA(11)	recA(26)
ERR1163380	2016_Cordoni	Chicken	APEC	5470262	5206	B2	141	adk(13)	fumC(52)	gyrB(10)	icd(14)	mdh(17)	purA(25)	recA(17)
ERR1163381	2016_Cordoni	Chicken	APEC	4979860	4744	G	117	adk(20)	fumC(45)	gyrB(41)	icd(43)	mdh(5)	purA(32)	recA(2)
ERR1163382	2016_Cordoni	Chicken	APEC	5051118	4838	C	23	adk(6)	fumC(4)	gyrB(12)	icd(1)	mdh(20)	purA(13)	recA(7)
ERR1163383	2016_Cordoni	Chicken	APEC	4941236	4720	C	23	adk(6)	fumC(4)	gyrB(12)	icd(1)	mdh(20)	purA(13)	recA(7)
ERR1163384	2016_Cordoni	Chicken	APEC	5037893	4767	B2	141	adk(13)	fumC(52)	gyrB(10)	icd(14)	mdh(17)	purA(25)	recA(17)
GCA_001676995	2016_Ewers	Chicken	APEC	5690890	5484	B2	131	adk(53)	fumC(40)	gyrB(47)	icd(13)	mdh(36)	purA(28)	recA(29)
RS76	2016_Maluta	Chicken	APEC	4689408	4464	A	93	adk(6)	fumC(11)	gyrB(4)	icd(10)	mdh(7)	purA(8)	recA(6)
APEC_O18	2016_Nicholson	Chicken	APEC	5006568	4775	B2	95	adk(37)	fumC(38)	gyrB(19)	icd(37)	mdh(17)	purA(11)	recA(26)
GCA_001652345	2016_Ronco	Chicken	APEC	5125126	4857	G	117	adk(20)	fumC(45)	gyrB(41)	icd(43)	mdh(5)	purA(32)	recA(2)
GCA_001654955	2016_Ronco	Chicken	APEC	5178859	4999	B2	140	adk(55)	fumC(38)	gyrB(19)	icd(37)	mdh(17)	purA(11)	recA(26)
ACN001	2016_Wang	Chicken	APEC	4936576	4722	C	23	adk(6)	fumC(4)	gyrB(12)	icd(1)	mdh(20)	purA(13)	recA(7)
APEC_O2	2017_Jorgensen	Chicken	APEC	4907171	4665	B2	135	adk(13)	fumC(39)	gyrB(50)	icd(13)	mdh(16)	purA(37)	recA(25)
001PP2015	2017_Kolsut	Chicken	APEC	4842116	4620	B1	4623	adk(6)	fumC(95)	gyrB(4)	icd(18)	mdh(9)	purA(8)	recA(6)
007PP2015	2017_Kolsut	Turkey	APEC	5271368	5044	D	69	adk(21)	fumC(35)	gyrB(27)	icd(6)	mdh(5)	purA(5)	recA(4)
009PP2015	2017_Kolsut	Turkey	APEC	5120867	4918	C	6486	adk(6)	fumC(863)	gyrB(12)	icd(1)	mdh(20)	purA(13)	recA(7)
011PP2015	2017_Kolsut	Turkey	APEC	4878458	4668	B1	155	adk(6)	fumC(4)	gyrB(14)	icd(16)	mdh(24)	purA(8)	recA(14)
016PP2015	2017_Kolsut	Chicken	APEC	5168937	4956	C	23	adk(6)	fumC(4)	gyrB(12)	icd(1)	mdh(20)	purA(13)	recA(7)
002PP2015	2017_Kolsut	Chicken	APEC	5157267	4978	B2	140	adk(55)	fumC(38)	gyrB(19)	icd(37)	mdh(17)	purA(11)	recA(26)
019PP2015	2017_Kolsut	Chicken	APEC	4845650	4633	C	23	adk(6)	fumC(4)	gyrB(12)	icd(1)	mdh(20)	purA(13)	recA(7)
022PP2016	2017_Kolsut	Chicken	APEC	4734994	4504	C	23	adk(6)	fumC(4)	gyrB(12)	icd(1)	mdh(20)	purA(13)	recA(7)
003PP2015	2017_Kolsut	Chicken	APEC	5162511	4983	B2	140	adk(55)	fumC(38)	gyrB(19)	icd(37)	mdh(17)	purA(11)	recA(26)
004PP2015	2017_Kolsut	Turkey	APEC	5392019	5222	B2	428	adk(96)	fumC(40)	gyrB(13)	icd(100)	mdh(23)	purA(28)	recA(66)
017PP2015	2017_Kolsut	Chicken	APEC	5080408	4867	B2	140	adk(55)	fumC(38)	gyrB(19)	icd(37)	mdh(17)	purA(11)	recA(26)
018PP2015	2017_Kolsut	Chicken	APEC	5143382	4948	B2	95	adk(37)	fumC(38)	gyrB(19)	icd(37)	mdh(17)	purA(11)	recA(26)
SRR4997064	2017_Ronco	Chicken	AFEC	4973528	4743	B1	109	adk(6)	fumC(6)	gyrB(1)	icd(16)	mdh(9)	purA(13)	recA(2)
SRR4997146	2017_Ronco	Chicken	AFEC	5122279	4928	B1	1146	adk(6)	fumC(29)	gyrB(4)	icd(1)	mdh(24)	purA(8)	recA(7)
SRR4997063	2017_Ronco	Chicken	AFEC	5122858	4963	B1	675	adk(6)	fumC(23)	gyrB(32)	icd(16)	mdh(9)	purA(8)	recA(7)
SRR4997163	2017_Ronco	Chicken	AFEC	5081944	4883	B1	1146	adk(6)	fumC(29)	gyrB(4)	icd(1)	mdh(24)	purA(8)	recA(7)
SRR4997164	2017_Ronco	Chicken	AFEC	4687869	4443	A	5625	adk(10)	fumC(7)	gyrB(4)	icd(10)	mdh(12)	purA(8)	recA(86)
SRR4997101	2017_Ronco	Chicken	AFEC	4925156	4688	A	746	adk(10)	fumC(7)	gyrB(4)	icd(8)	mdh(12)	purA(8)	recA(2)
SRR4997036	2017_Ronco	Chicken	AFEC	4885514	4696	B1	3714	adk(6)	fumC(4)	gyrB(14)	icd(402)	mdh(24)	purA(8)	recA(14)
SRR4997117	2017_Ronco	Chicken	AFEC	4676616	4470	A	7004	adk(10)	fumC(11)	gyrB(4)	icd(753)	mdh(8)	purA(8)	recA(2)
SRR4997125	2017_Ronco	Chicken	AFEC	5032970	4830	B1	1146	adk(6)	fumC(29)	gyrB(4)	icd(1)	mdh(24)	purA(8)	recA(7)
SRR4997028	2017_Ronco	Chicken	AFEC	5061344	4872	B1	1146	adk(6)	fumC(29)	gyrB(4)	icd(1)	mdh(24)	purA(8)	recA(7)
SRR4997134	2017_Ronco	Chicken	AFEC	4975262	4664	B1	1642	adk(6)	fumC(4)	gyrB(5)	icd(18)	mdh(11)	purA(8)	recA(6)
SRR4997072	2017_Ronco	Chicken	AFEC	5301270	5116	B1	155	adk(6)	fumC(4)	gyrB(14)	icd(16)	mdh(24)	purA(8)	recA(14)
SRR4997045	2017_Ronco	Chicken	AFEC	5137058	4868	D	69	adk(21)	fumC(35)	gyrB(27)	icd(6)	mdh(5)	purA(5)	recA(4)
SRR4997088	2017_Ronco	Chicken	AFEC	5140908	4826	D	69	adk(21)	fumC(35)	gyrB(27)	icd(6)	mdh(5)	purA(5)	recA(4)
SRR4997082	2017_Ronco	Chicken	AFEC	5119971	4927	B1	1146	adk(6)	fumC(29)	gyrB(4)	icd(1)	mdh(24)	purA(8)	recA(7)
SRR4953926	2017_Ronco	Chicken	APEC	5266656	4977	E	371	adk(6)	fumC(31)	gyrB(83)	icd(28)	mdh(1)	purA(1)	recA(67)
SRR4953922	2017_Ronco	Chicken	APEC	5135767	4884	G	117	adk(20)	fumC(45)	gyrB(41)	icd(43)	mdh(5)	purA(32)	recA(2)
SRR4997054	2017_Ronco	Chicken	APEC	5523780	5220	F	648	adk(92)	fumC(4)	gyrB(87)	icd(96)	mdh(70)	purA(58)	recA(2)
SRR4997171	2017_Ronco	Chicken	APEC	4976652	4745	B1	101	adk(43)	fumC(41)	gyrB(15)	icd(18)	mdh(11)	purA(7)	recA(6)
SRR4997019	2017_Ronco	Chicken	APEC	5146709	4908	G	117	adk(20)	fumC(45)	gyrB(41)	icd(43)	mdh(5)	purA(32)	recA(2)
SRR4997182	2017_Ronco	Chicken	APEC	5094984	4859	A	2223	adk(6)	fumC(11)	gyrB(5)	icd(8)	mdh(7)	purA(8)	recA(2)
SRR4997091	2017_Ronco	Chicken	APEC	5086982	4850	G	117	adk(20)	fumC(45)	gyrB(41)	icd(43)	mdh(5)	purA(32)	recA(2)
SRR4997136	2017_Ronco	Chicken	APEC	4956737	4719	B1	212	adk(6)	fumC(29)	gyrB(4)	icd(18)	mdh(11)	purA(8)	recA(6)
SRR4997053	2017_Ronco	Chicken	APEC	5210315	4955	G	117	adk(20)	fumC(45)	gyrB(41)	icd(43)	mdh(5)	purA(32)	recA(2)
SRR4997145	2017_Ronco	Chicken	APEC	5091472	4851	G	117	adk(20)	fumC(45)	gyrB(41)	icd(43)	mdh(5)	purA(32)	recA(2)
SRR4953910	2017_Ronco	Chicken	APEC	5104594	4841	G	117	adk(20)	fumC(45)	gyrB(41)	icd(43)	mdh(5)	purA(32)	recA(2)
SRR4997147	2017_Ronco	Chicken	APEC	5100583	4861	G	117	adk(20)	fumC(45)	gyrB(41)	icd(43)	mdh(5)	purA(32)	recA(2)
SRR4997092	2017_Ronco	Chicken	APEC	5035932	4801	G	1163	adk(20)	fumC(45)	gyrB(56)	icd(106)	mdh(7)	purA(50)	recA(46)
SRR4953905	2017_Ronco	Chicken	APEC	5210659	5004	G	117	adk(20)	fumC(45)	gyrB(41)	icd(43)	mdh(5)	purA(32)	recA(2)
SRR4997181	2017_Ronco	Chicken	APEC	5174655	5001	B2	140	adk(55)	fumC(38)	gyrB(19)	icd(37)	mdh(17)	purA(11)	recA(26)
SRR4997108	2017_Ronco	Chicken	APEC	5188013	4976	B2	428	adk(96)	fumC(40)	gyrB(13)	icd(100)	mdh(23)	purA(28)	recA(66)
SRR4953930	2017_Ronco	Chicken	APEC	5273270	5000	G	117	adk(20)	fumC(45)	gyrB(41)	icd(43)	mdh(5)	purA(32)	recA(2)
SRR4953906	2017_Ronco	Chicken	APEC	5070928	4804	G	117	adk(20)	fumC(45)	gyrB(41)	icd(43)	mdh(5)	purA(32)	recA(2)
SRR4953934	2017_Ronco	Chicken	APEC	5107017	4850	G	117	adk(20)	fumC(45)	gyrB(41)	icd(43)	mdh(5)	purA(32)	recA(2)
SRR4953918	2017_Ronco	Chicken	APEC	5191093	4966	G	117	adk(20)	fumC(45)	gyrB(41)	icd(43)	mdh(5)	purA(32)	recA(2)
SRR4953899	2017_Ronco	Chicken	APEC	5087579	4834	G	117	adk(20)	fumC(45)	gyrB(41)	icd(43)	mdh(5)	purA(32)	recA(2)
SRR4953929	2017_Ronco	Chicken	APEC	5117975	4883	G	117	adk(20)	fumC(45)	gyrB(41)	icd(43)	mdh(5)	purA(32)	recA(2)
SRR4953932	2017_Ronco	Chicken	APEC	5125091	4854	B2	141	adk(13)	fumC(52)	gyrB(10)	icd(14)	mdh(17)	purA(25)	recA(17)
SRR4953896	2017_Ronco	Chicken	APEC	5021627	4759	B1	162	adk(9)	fumC(65)	gyrB(5)	icd(1)	mdh(9)	purA(13)	recA(6)
SRR4953938	2017_Ronco	Chicken	APEC	5067625	4813	G	117	adk(20)	fumC(45)	gyrB(41)	icd(43)	mdh(5)	purA(32)	recA(2)
SRR4953924	2017_Ronco	Chicken	APEC	4974739	4752	C	23	adk(6)	fumC(4)	gyrB(12)	icd(1)	mdh(20)	purA(13)	recA(7)
SRR4953911	2017_Ronco	Chicken	APEC	5228620	5009	G	117	adk(20)	fumC(45)	gyrB(41)	icd(43)	mdh(5)	purA(32)	recA(2)
SRR4953917	2017_Ronco	Chicken	APEC	5084829	4826	G	117	adk(20)	fumC(45)	gyrB(41)	icd(43)	mdh(5)	purA(32)	recA(2)
SRR4953915	2017_Ronco	Chicken	APEC	5186680	4979	G	117	adk(20)	fumC(45)	gyrB(41)	icd(43)	mdh(5)	purA(32)	recA(2)
SRR4953933	2017_Ronco	Chicken	APEC	5176517	4922	B2	95	adk(37)	fumC(38)	gyrB(19)	icd(37)	mdh(17)	purA(11)	recA(26)
SRR4953891	2017_Ronco	Chicken	APEC	5117362	4895	G	117	adk(20)	fumC(45)	gyrB(41)	icd(43)	mdh(5)	purA(32)	recA(2)
SRR4953901	2017_Ronco	Chicken	APEC	5145249	4921	G	117	adk(20)	fumC(45)	gyrB(41)	icd(43)	mdh(5)	purA(32)	recA(2)
SRR4953912	2017_Ronco	Chicken	APEC	5106910	4831	B2	95	adk(37)	fumC(38)	gyrB(19)	icd(37)	mdh(17)	purA(11)	recA(26)
SRR4953936	2017_Ronco	Chicken	APEC	5181222	4935	G	117	adk(20)	fumC(45)	gyrB(41)	icd(43)	mdh(5)	purA(32)	recA(2)
SRR4953894	2017_Ronco	Chicken	APEC	5065704	4805	G	117	adk(20)	fumC(45)	gyrB(41)	icd(43)	mdh(5)	purA(32)	recA(2)
SRR4953895	2017_Ronco	Chicken	APEC	4978033	4727	G	1163	adk(20)	fumC(45)	gyrB(56)	icd(106)	mdh(7)	purA(50)	recA(46)
SRR4953890	2017_Ronco	Chicken	APEC	5237887	5021	G	117	adk(20)	fumC(45)	gyrB(41)	icd(43)	mdh(5)	purA(32)	recA(2)
SRR4953889	2017_Ronco	Chicken	APEC	5201439	4970	G	117	adk(20)	fumC(45)	gyrB(41)	icd(43)	mdh(5)	purA(32)	recA(2)
SRR4953931	2017_Ronco	Chicken	APEC	5018845	4764	B2	95	adk(37)	fumC(38)	gyrB(19)	icd(37)	mdh(17)	purA(11)	recA(26)
SRR4953897	2017_Ronco	Chicken	APEC	5077775	4874	G	1163	adk(20)	fumC(45)	gyrB(56)	icd(106)	mdh(7)	purA(50)	recA(46)
SRR4953914	2017_Ronco	Chicken	APEC	5219599	5008	G	117	adk(20)	fumC(45)	gyrB(41)	icd(43)	mdh(5)	purA(32)	recA(2)
SRR4953893	2017_Ronco	Chicken	APEC	5216905	5004	G	117	adk(20)	fumC(45)	gyrB(41)	icd(43)	mdh(5)	purA(32)	recA(2)
SRR4953928	2017_Ronco	Chicken	APEC	5069106	4838	B2	95	adk(37)	fumC(38)	gyrB(19)	icd(37)	mdh(17)	purA(11)	recA(26)
SRR4953925	2017_Ronco	Chicken	APEC	5216219	4921	F	648	adk(92)	fumC(4)	gyrB(87)	icd(96)	mdh(70)	purA(58)	recA(2)
SRR4953916	2017_Ronco	Chicken	APEC	5147752	4914	G	117	adk(20)	fumC(45)	gyrB(41)	icd(43)	mdh(5)	purA(32)	recA(2)
SRR4953908	2017_Ronco	Chicken	APEC	5104801	4865	G	117	adk(20)	fumC(45)	gyrB(41)	icd(43)	mdh(5)	purA(32)	recA(2)
SRR4953898	2017_Ronco	Chicken	APEC	5097970	4855	G	117	adk(20)	fumC(45)	gyrB(41)	icd(43)	mdh(5)	purA(32)	recA(2)
SRR4953909	2017_Ronco	Chicken	APEC	5132525	4870	B2	95	adk(37)	fumC(38)	gyrB(19)	icd(37)	mdh(17)	purA(11)	recA(26)
SRR4953892	2017_Ronco	Chicken	APEC	5118046	4851	B2	95	adk(37)	fumC(38)	gyrB(19)	icd(37)	mdh(17)	purA(11)	recA(26)
SRR4953919	2017_Ronco	Chicken	APEC	5137947	4877	B2	95	adk(37)	fumC(38)	gyrB(19)	icd(37)	mdh(17)	purA(11)	recA(26)
SRR4953904	2017_Ronco	Chicken	APEC	5102101	4860	G	117	adk(20)	fumC(45)	gyrB(41)	icd(43)	mdh(5)	purA(32)	recA(2)
SRR4953907	2017_Ronco	Chicken	APEC	5102778	4855	G	117	adk(20)	fumC(45)	gyrB(41)	icd(43)	mdh(5)	purA(32)	recA(2)
SRR4953902	2017_Ronco	Chicken	APEC	5193858	4960	G	117	adk(20)	fumC(45)	gyrB(41)	icd(43)	mdh(5)	purA(32)	recA(2)
SRR4953920	2017_Ronco	Chicken	APEC	5190885	4963	G	117	adk(20)	fumC(45)	gyrB(41)	icd(43)	mdh(5)	purA(32)	recA(2)
SRR4953903	2017_Ronco	Chicken	APEC	5193722	4960	G	117	adk(20)	fumC(45)	gyrB(41)	icd(43)	mdh(5)	purA(32)	recA(2)
SRR4953927	2017_Ronco	Chicken	APEC	5055480	4816	B1	162	adk(9)	fumC(65)	gyrB(5)	icd(1)	mdh(9)	purA(13)	recA(6)
SRR4953888	2017_Ronco	Chicken	APEC	5097654	4857	G	117	adk(20)	fumC(45)	gyrB(41)	icd(43)	mdh(5)	purA(32)	recA(2)
SRR4953923	2017_Ronco	Chicken	APEC	5131663	4950	B2	140	adk(55)	fumC(38)	gyrB(19)	icd(37)	mdh(17)	purA(11)	recA(26)
SRR4953937	2017_Ronco	Chicken	APEC	5103247	4859	G	117	adk(20)	fumC(45)	gyrB(41)	icd(43)	mdh(5)	purA(32)	recA(2)
SRR4991077	2017_Ronco	Chicken	APEC	5375387	5175	G	117	adk(20)	fumC(45)	gyrB(41)	icd(43)	mdh(5)	purA(32)	recA(2)
SRR4991045	2017_Ronco	Chicken	APEC	5044685	4847	C	23	adk(6)	fumC(4)	gyrB(12)	icd(1)	mdh(20)	purA(13)	recA(7)
SRR4953935	2017_Ronco	Chicken	APEC	5222297	4988	G	117	adk(20)	fumC(45)	gyrB(41)	icd(43)	mdh(5)	purA(32)	recA(2)
SRR4991049	2017_Ronco	Chicken	APEC	5089802	4851	G	117	adk(20)	fumC(45)	gyrB(41)	icd(43)	mdh(5)	purA(32)	recA(2)
SRR4991033	2017_Ronco	Chicken	APEC	5309503	5120	B2	95	adk(37)	fumC(38)	gyrB(19)	icd(37)	mdh(17)	purA(11)	recA(26)
SRR4991058	2017_Ronco	Chicken	APEC	5050297	4753	B2	355	adk(36)	fumC(24)	gyrB(10)	icd(13)	mdh(17)	purA(10)	recA(25)
SRR4991067	2017_Ronco	Chicken	APEC	5082431	4845	G	117	adk(20)	fumC(45)	gyrB(41)	icd(43)	mdh(5)	purA(32)	recA(2)
SRR4991057	2017_Ronco	Chicken	APEC	4647987	4391	A	93	adk(6)	fumC(11)	gyrB(4)	icd(10)	mdh(7)	purA(8)	recA(6)
SRR4991053	2017_Ronco	Chicken	APEC	5110548	4861	G	117	adk(20)	fumC(45)	gyrB(41)	icd(43)	mdh(5)	purA(32)	recA(2)
SRR4991060	2017_Ronco	Chicken	APEC	5093001	4880	G	117	adk(20)	fumC(45)	gyrB(41)	icd(43)	mdh(5)	purA(32)	recA(2)
SRR4953900	2017_Ronco	Chicken	APEC	5082044	4835	G	117	adk(20)	fumC(45)	gyrB(41)	icd(43)	mdh(5)	purA(32)	recA(2)
SRR4991072	2017_Ronco	Chicken	APEC	5167956	4942	G	117	adk(20)	fumC(45)	gyrB(41)	icd(43)	mdh(5)	purA(32)	recA(2)
SRR4991036	2017_Ronco	Chicken	APEC	5096028	4839	G	117	adk(20)	fumC(45)	gyrB(41)	icd(43)	mdh(5)	purA(32)	recA(2)
SRR4991062	2017_Ronco	Chicken	APEC	5089801	4834	G	117	adk(20)	fumC(45)	gyrB(41)	icd(43)	mdh(5)	purA(32)	recA(2)
SRR4991042	2017_Ronco	Chicken	APEC	4697001	4453	A	93	adk(6)	fumC(11)	gyrB(4)	icd(10)	mdh(7)	purA(8)	recA(6)
SRR4953913	2017_Ronco	Chicken	APEC	5069829	4829	G	117	adk(20)	fumC(45)	gyrB(41)	icd(43)	mdh(5)	purA(32)	recA(2)
SRR4991055	2017_Ronco	Chicken	APEC	5096609	4846	G	117	adk(20)	fumC(45)	gyrB(41)	icd(43)	mdh(5)	purA(32)	recA(2)
SRR4991039	2017_Ronco	Chicken	APEC	5190088	4980	G	117	adk(20)	fumC(45)	gyrB(41)	icd(43)	mdh(5)	purA(32)	recA(2)
SRR4997037	2017_Ronco	Chicken	APEC	4805427	4535	A	1638	adk(10)	fumC(11)	gyrB(4)	icd(12)	mdh(8)	purA(45)	recA(2)
SRR4997168	2017_Ronco	Chicken	APEC	4930701	4600	D	38	adk(4)	fumC(26)	gyrB(2)	icd(25)	mdh(5)	purA(5)	recA(19)
SRR4997074	2017_Ronco	Chicken	APEC	4896678	4712	A	7003	adk(648)	fumC(11)	gyrB(4)	icd(752)	mdh(8)	purA(8)	recA(2)
SRR4953921	2017_Ronco	Chicken	APEC	5187801	4955	G	117	adk(20)	fumC(45)	gyrB(41)	icd(43)	mdh(5)	purA(32)	recA(2)
SRR4997073	2017_Ronco	Chicken	APEC	5104554	4839	G	117	adk(20)	fumC(45)	gyrB(41)	icd(43)	mdh(5)	purA(32)	recA(2)
SRR4997020	2017_Ronco	Chicken	APEC	5181233	4961	G	117	adk(20)	fumC(45)	gyrB(41)	icd(43)	mdh(5)	purA(32)	recA(2)
SRR4997135	2017_Ronco	Chicken	APEC	4915526	4683	A	93	adk(6)	fumC(11)	gyrB(4)	icd(10)	mdh(7)	purA(8)	recA(6)
SRR4997126	2017_Ronco	Chicken	APEC	4964185	4781	B1	-	adk(~545)	fumC(95)	gyrB(4)	icd(88)	mdh(7)	purA(7)	recA(7)
SRR4997148	2017_Ronco	Chicken	APEC	5139409	4908	G	117	adk(20)	fumC(45)	gyrB(41)	icd(43)	mdh(5)	purA(32)	recA(2)
SRR4997093	2017_Ronco	Chicken	APEC	5253566	5061	B1	2248	adk(6)	fumC(6)	gyrB(15)	icd(16)	mdh(7)	purA(23)	recA(7)
SRR4997055	2017_Ronco	Chicken	APEC	5055631	4907	A	10	adk(10)	fumC(11)	gyrB(4)	icd(8)	mdh(8)	purA(8)	recA(2)
SRR4997118	2017_Ronco	Chicken	APEC	5041221	4832	G	1163	adk(20)	fumC(45)	gyrB(56)	icd(106)	mdh(7)	purA(50)	recA(46)
SRR4997183	2017_Ronco	Chicken	APEC	5108752	4869	G	117	adk(20)	fumC(45)	gyrB(41)	icd(43)	mdh(5)	purA(32)	recA(2)
SRR4997138	2017_Ronco	Chicken	APEC	5245022	5072	B2	140	adk(55)	fumC(38)	gyrB(19)	icd(37)	mdh(17)	purA(11)	recA(26)
GCA_001892955	2017_Wang	Chicken	AFEC	5139796	4910	B1	156	adk(6)	fumC(29)	gyrB(32)	icd(16)	mdh(11)	purA(8)	recA(44)
GCA_001892935	2017_Wang	Chicken	AFEC	5182653	4928	A	48	adk(6)	fumC(11)	gyrB(4)	icd(8)	mdh(8)	purA(8)	recA(2)
GCA_001892905	2017_Wang	Chicken	AFEC	5050276	4795	A	1114	adk(10)	fumC(27)	gyrB(5)	icd(10)	mdh(12)	purA(1)	recA(2)
GCA_001892865	2017_Wang	Chicken	AFEC	5053312	4804	A	1114	adk(10)	fumC(27)	gyrB(5)	icd(10)	mdh(12)	purA(1)	recA(2)
GCA_001892845	2017_Wang	Chicken	AFEC	5141880	4916	B1	156	adk(6)	fumC(29)	gyrB(32)	icd(16)	mdh(11)	purA(8)	recA(44)
GCA_001892835	2017_Wang	Chicken	AFEC	5300249	5053	B1	162	adk(9)	fumC(65)	gyrB(5)	icd(1)	mdh(9)	purA(13)	recA(6)
GCA_001892825	2017_Wang	Chicken	AFEC	5358098	5177	A	10	adk(10)	fumC(11)	gyrB(4)	icd(8)	mdh(8)	purA(8)	recA(2)
GCA_001892795	2017_Wang	Chicken	AFEC	5359343	5168	A	10	adk(10)	fumC(11)	gyrB(4)	icd(8)	mdh(8)	purA(8)	recA(2)
GCA_001892765	2017_Wang	Chicken	AFEC	5281980	5060	A	48	adk(6)	fumC(11)	gyrB(4)	icd(8)	mdh(8)	purA(8)	recA(2)
GCA_001892755	2017_Wang	Chicken	AFEC	5417701	5199	B1	162	adk(9)	fumC(65)	gyrB(5)	icd(1)	mdh(9)	purA(13)	recA(6)
GCA_001892745	2017_Wang	Chicken	AFEC	5177591	4974	A	617	adk(10)	fumC(11)	gyrB(4)	icd(8)	mdh(8)	purA(13)	recA(73)
GCA_001892725	2017_Wang	Chicken	AFEC	5459833	5269	B1	156	adk(6)	fumC(29)	gyrB(32)	icd(16)	mdh(11)	purA(8)	recA(44)
GCA_001892685	2017_Wang	Chicken	AFEC	5392393	5151	B1	156	adk(6)	fumC(29)	gyrB(32)	icd(16)	mdh(11)	purA(8)	recA(44)
GCA_001892675	2017_Wang	Chicken	AFEC	5505498	5317	B1	156	adk(6)	fumC(29)	gyrB(32)	icd(16)	mdh(11)	purA(8)	recA(44)
GCA_001892645	2017_Wang	Chicken	AFEC	5402921	5222	B1	156	adk(6)	fumC(29)	gyrB(32)	icd(16)	mdh(11)	purA(8)	recA(44)
GCA_001892595	2017_Wang	Chicken	AFEC	5145965	4971	A	226	adk(10)	fumC(27)	gyrB(5)	icd(8)	mdh(8)	purA(7)	recA(2)
GCA_001892605	2017_Wang	Chicken	AFEC	5323278	5147	B1	101	adk(43)	fumC(41)	gyrB(15)	icd(18)	mdh(11)	purA(7)	recA(6)
GCA_001892585	2017_Wang	Chicken	AFEC	5171554	4962	A	361	adk(10)	fumC(99)	gyrB(5)	icd(91)	mdh(8)	purA(7)	recA(2)
GCA_001892565	2017_Wang	Chicken	AFEC	5218466	5013	A	361	adk(10)	fumC(99)	gyrB(5)	icd(91)	mdh(8)	purA(7)	recA(2)
GCA_001892525	2017_Wang	Chicken	AFEC	5702866	5494	B1	224	adk(6)	fumC(4)	gyrB(33)	icd(16)	mdh(11)	purA(8)	recA(6)
GCA_001892505	2017_Wang	Chicken	AFEC	5187872	5041	A	226	adk(10)	fumC(27)	gyrB(5)	icd(8)	mdh(8)	purA(7)	recA(2)
GCA_001892515	2017_Wang	Chicken	AFEC	5502717	5209	F	354	adk(85)	fumC(88)	gyrB(78)	icd(29)	mdh(59)	purA(58)	recA(62)
GCA_001892485	2017_Wang	Chicken	AFEC	5683113	5505	B1	6388	adk(43)	fumC(41)	gyrB(15)	icd(90)	mdh(11)	purA(8)	recA(457)
GCA_001892445	2017_Wang	Chicken	AFEC	5174103	4993	B1	6388	adk(43)	fumC(41)	gyrB(15)	icd(90)	mdh(11)	purA(8)	recA(457)
GCA_001892435	2017_Wang	Chicken	AFEC	5301649	5110	B1	6388	adk(43)	fumC(41)	gyrB(15)	icd(90)	mdh(11)	purA(8)	recA(457)
GCA_001892425	2017_Wang	Chicken	AFEC	5431541	5299	B1	101	adk(43)	fumC(41)	gyrB(15)	icd(18)	mdh(11)	purA(7)	recA(6)
GCA_001892405	2017_Wang	Chicken	AFEC	5707882	5454	F	354	adk(85)	fumC(88)	gyrB(78)	icd(29)	mdh(59)	purA(58)	recA(62)
GCA_001892365	2017_Wang	Chicken	AFEC	5162901	5046	A	226	adk(10)	fumC(27)	gyrB(5)	icd(8)	mdh(8)	purA(7)	recA(2)
GCA_001892355	2017_Wang	Chicken	AFEC	5363258	5137	B1	156	adk(6)	fumC(29)	gyrB(32)	icd(16)	mdh(11)	purA(8)	recA(44)
GCA_001892335	2017_Wang	Chicken	AFEC	5475451	5327	A	617	adk(10)	fumC(11)	gyrB(4)	icd(8)	mdh(8)	purA(13)	recA(73)
GCA_001892325	2017_Wang	Chicken	AFEC	5342587	5111	A	617	adk(10)	fumC(11)	gyrB(4)	icd(8)	mdh(8)	purA(13)	recA(73)
GCA_001892295	2017_Wang	Chicken	AFEC	5832979	5664	B1	224	adk(6)	fumC(4)	gyrB(33)	icd(16)	mdh(11)	purA(8)	recA(6)
GCA_001892275	2017_Wang	Chicken	AFEC	5554589	5421	B1	101	adk(43)	fumC(41)	gyrB(15)	icd(18)	mdh(11)	purA(7)	recA(6)
GCA_001892255	2017_Wang	Chicken	AFEC	5633582	5497	B1	101	adk(43)	fumC(41)	gyrB(15)	icd(18)	mdh(11)	purA(7)	recA(6)
GCA_001892245	2017_Wang	Chicken	AFEC	5442123	5301	B1	101	adk(43)	fumC(41)	gyrB(15)	icd(18)	mdh(11)	purA(7)	recA(6)
GCA_001892205	2017_Wang	Chicken	AFEC	5583487	5412	B1	224	adk(6)	fumC(4)	gyrB(33)	icd(16)	mdh(11)	purA(8)	recA(6)
GCA_001892215	2017_Wang	Chicken	AFEC	5384190	5224	B1	101	adk(43)	fumC(41)	gyrB(15)	icd(18)	mdh(11)	purA(7)	recA(6)
GCA_001892185	2017_Wang	Chicken	AFEC	5366863	5127	B1	156	adk(6)	fumC(29)	gyrB(32)	icd(16)	mdh(11)	purA(8)	recA(44)
GCA_001892145	2017_Wang	Chicken	AFEC	6049297	5787	B1	156	adk(6)	fumC(29)	gyrB(32)	icd(16)	mdh(11)	purA(8)	recA(44)
GCA_001892135	2017_Wang	Chicken	AFEC	5402785	5155	B1	156	adk(6)	fumC(29)	gyrB(32)	icd(16)	mdh(11)	purA(8)	recA(44)
GCA_001892125	2017_Wang	Chicken	AFEC	5364524	5135	B1	156	adk(6)	fumC(29)	gyrB(32)	icd(16)	mdh(11)	purA(8)	recA(44)
GCA_001892105	2017_Wang	Chicken	AFEC	5375514	5140	B1	156	adk(6)	fumC(29)	gyrB(32)	icd(16)	mdh(11)	purA(8)	recA(44)
GCA_001892065	2017_Wang	Chicken	AFEC	5285879	5047	B1	156	adk(6)	fumC(29)	gyrB(32)	icd(16)	mdh(11)	purA(8)	recA(44)
GCA_001891975	2017_Wang	Chicken	AFEC	5399591	5190	B1	156	adk(6)	fumC(29)	gyrB(32)	icd(16)	mdh(11)	purA(8)	recA(44)
GCA_001891965	2017_Wang	Chicken	AFEC	5522636	5349	B1	224	adk(6)	fumC(4)	gyrB(33)	icd(16)	mdh(11)	purA(8)	recA(6)
GCA_001891945	2017_Wang	Chicken	AFEC	5474274	5158	D	2732	adk(46)	fumC(26)	gyrB(208)	icd(6)	mdh(5)	purA(16)	recA(4)
GCA_001891925	2017_Wang	Chicken	AFEC	5192545	5002	A	361	adk(10)	fumC(99)	gyrB(5)	icd(91)	mdh(8)	purA(7)	recA(2)
GCA_001891885	2017_Wang	Chicken	AFEC	5085376	4922	A	226	adk(10)	fumC(27)	gyrB(5)	icd(8)	mdh(8)	purA(7)	recA(2)
GCA_001891875	2017_Wang	Chicken	AFEC	5666618	5509	B1	224	adk(6)	fumC(4)	gyrB(33)	icd(16)	mdh(11)	purA(8)	recA(6)
GCA_001891865	2017_Wang	Chicken	AFEC	5586115	5428	B1	224	adk(6)	fumC(4)	gyrB(33)	icd(16)	mdh(11)	purA(8)	recA(6)
GCA_001891835	2017_Wang	Chicken	AFEC	5040656	4889	A	206	adk(6)	fumC(7)	gyrB(5)	icd(1)	mdh(8)	purA(18)	recA(2)
GCA_001891795	2017_Wang	Chicken	AFEC	5270408	5096	B1	602	adk(6)	fumC(19)	gyrB(33)	icd(26)	mdh(11)	purA(8)	recA(6)
GCA_001891785	2017_Wang	Chicken	AFEC	5479110	5167	D	2732	adk(46)	fumC(26)	gyrB(208)	icd(6)	mdh(5)	purA(16)	recA(4)
GCA_001891805	2017_Wang	Chicken	AFEC	5285202	5094	A	361	adk(10)	fumC(99)	gyrB(5)	icd(91)	mdh(8)	purA(7)	recA(2)
GCA_001891765	2017_Wang	Chicken	AFEC	5529803	5356	B1	224	adk(6)	fumC(4)	gyrB(33)	icd(16)	mdh(11)	purA(8)	recA(6)
GCA_001891705	2017_Wang	Chicken	AFEC	4997754	4807	A	206	adk(6)	fumC(7)	gyrB(5)	icd(1)	mdh(8)	purA(18)	recA(2)
GCA_001891725	2017_Wang	Chicken	AFEC	5452690	5259	B1	156	adk(6)	fumC(29)	gyrB(32)	icd(16)	mdh(11)	purA(8)	recA(44)
GCA_001891695	2017_Wang	Chicken	AFEC	5513149	5332	B1	224	adk(6)	fumC(4)	gyrB(33)	icd(16)	mdh(11)	purA(8)	recA(6)
GCA_001891685	2017_Wang	Chicken	AFEC	5315048	5174	B1	101	adk(43)	fumC(41)	gyrB(15)	icd(18)	mdh(11)	purA(7)	recA(6)
GCA_001891655	2017_Wang	Chicken	AFEC	5452798	5304	B1	101	adk(43)	fumC(41)	gyrB(15)	icd(18)	mdh(11)	purA(7)	recA(6)
GCA_001891625	2017_Wang	Chicken	AFEC	5278312	5014	B1	156	adk(6)	fumC(29)	gyrB(32)	icd(16)	mdh(11)	purA(8)	recA(44)
GCA_001891605	2017_Wang	Chicken	AFEC	5539296	5387	B1	101	adk(43)	fumC(41)	gyrB(15)	icd(18)	mdh(11)	purA(7)	recA(6)
GCA_001891615	2017_Wang	Chicken	AFEC	5343809	5112	A	167	adk(10)	fumC(11)	gyrB(4)	icd(8)	mdh(8)	purA(13)	recA(2)
GCA_001891555	2017_Wang	Chicken	AFEC	5181355	4931	B1	156	adk(6)	fumC(29)	gyrB(32)	icd(16)	mdh(11)	purA(8)	recA(44)
GCA_001891525	2017_Wang	Chicken	AFEC	5269500	5021	B1	162	adk(9)	fumC(65)	gyrB(5)	icd(1)	mdh(9)	purA(13)	recA(6)
GCA_001891535	2017_Wang	Chicken	AFEC	5136740	4969	A	6391	adk(10)	fumC(11)	gyrB(4)	icd(8)	mdh(24)	purA(2)	recA(14)
GCA_001891545	2017_Wang	Chicken	AFEC	5394819	5250	B1	101	adk(43)	fumC(41)	gyrB(15)	icd(18)	mdh(11)	purA(7)	recA(6)
GCA_001891475	2017_Wang	Chicken	AFEC	5650052	5327	F	354	adk(85)	fumC(88)	gyrB(78)	icd(29)	mdh(59)	purA(58)	recA(62)
GCA_001891455	2017_Wang	Chicken	AFEC	5292485	5035	B1	156	adk(6)	fumC(29)	gyrB(32)	icd(16)	mdh(11)	purA(8)	recA(44)
GCA_001891445	2017_Wang	Chicken	AFEC	5429714	5195	B1	156	adk(6)	fumC(29)	gyrB(32)	icd(16)	mdh(11)	purA(8)	recA(44)
GCA_001891465	2017_Wang	Chicken	AFEC	5703710	5415	F	354	adk(85)	fumC(88)	gyrB(78)	icd(29)	mdh(59)	purA(58)	recA(62)
GCA_001891395	2017_Wang	Chicken	AFEC	5263964	5074	B1	156	adk(6)	fumC(29)	gyrB(32)	icd(16)	mdh(11)	purA(8)	recA(44)
GCA_001891375	2017_Wang	Chicken	AFEC	5331281	5136	B1	6388	adk(43)	fumC(41)	gyrB(15)	icd(90)	mdh(11)	purA(8)	recA(457)
GCA_001891385	2017_Wang	Chicken	AFEC	5772749	5532	F	457	adk(101)	fumC(88)	gyrB(97)	icd(108)	mdh(26)	purA(79)	recA(2)
GCA_001891365	2017_Wang	Chicken	AFEC	5262253	5104	B1	101	adk(43)	fumC(41)	gyrB(15)	icd(18)	mdh(11)	purA(7)	recA(6)
GCA_001891315	2017_Wang	Chicken	AFEC	5190287	4997	B1	6388	adk(43)	fumC(41)	gyrB(15)	icd(90)	mdh(11)	purA(8)	recA(457)
GCA_001891305	2017_Wang	Chicken	AFEC	5388739	5233	B1	101	adk(43)	fumC(41)	gyrB(15)	icd(18)	mdh(11)	purA(7)	recA(6)
GCA_001891295	2017_Wang	Chicken	AFEC	5211852	5027	B1	6388	adk(43)	fumC(41)	gyrB(15)	icd(90)	mdh(11)	purA(8)	recA(457)
GCA_001891285	2017_Wang	Chicken	AFEC	5288107	5137	B1	101	adk(43)	fumC(41)	gyrB(15)	icd(18)	mdh(11)	purA(7)	recA(6)
GCA_001891235	2017_Wang	Chicken	AFEC	5322306	5180	B1	101	adk(43)	fumC(41)	gyrB(15)	icd(18)	mdh(11)	purA(7)	recA(6)
GCA_001891225	2017_Wang	Chicken	AFEC	5371080	5214	B1	101	adk(43)	fumC(41)	gyrB(15)	icd(18)	mdh(11)	purA(7)	recA(6)
GCA_001891215	2017_Wang	Chicken	AFEC	5319254	5170	B1	101	adk(43)	fumC(41)	gyrB(15)	icd(18)	mdh(11)	purA(7)	recA(6)
GCA_001894715	2017_Wang	Chicken	AFEC	5416459	5199	B1	156	adk(6)	fumC(29)	gyrB(32)	icd(16)	mdh(11)	purA(8)	recA(44)
GCA_001894705	2017_Wang	Chicken	AFEC	5483865	5280	F	354	adk(85)	fumC(88)	gyrB(78)	icd(29)	mdh(59)	purA(58)	recA(62)
GCA_001894685	2017_Wang	Chicken	AFEC	5528209	5395	A	10	adk(10)	fumC(11)	gyrB(4)	icd(8)	mdh(8)	purA(8)	recA(2)
GCA_001894645	2017_Wang	Chicken	AFEC	5076836	4844	B1	58	adk(6)	fumC(4)	gyrB(4)	icd(16)	mdh(24)	purA(8)	recA(14)
GCA_001894625	2017_Wang	Chicken	AFEC	5404391	5258	B1	359	adk(43)	fumC(41)	gyrB(15)	icd(90)	mdh(11)	purA(8)	recA(6)
GCA_001894635	2017_Wang	Chicken	AFEC	5028922	4810	C	410	adk(6)	fumC(4)	gyrB(12)	icd(1)	mdh(20)	purA(18)	recA(7)
GCA_001894585	2017_Wang	Chicken	AFEC	5461550	5224	B1	156	adk(6)	fumC(29)	gyrB(32)	icd(16)	mdh(11)	purA(8)	recA(44)
GCA_001894565	2017_Wang	Chicken	AFEC	5315044	5153	A	6387	adk(6)	fumC(11)	gyrB(4)	icd(671)	mdh(7)	purA(8)	recA(6)
GCA_001894465	2017_Wang	Chicken	AFEC	5775084	5532	D	2732	adk(46)	fumC(26)	gyrB(208)	icd(6)	mdh(5)	purA(16)	recA(4)
GCA_001894225	2017_Wang	Chicken	AFEC	5597641	5450	A	10	adk(10)	fumC(11)	gyrB(4)	icd(8)	mdh(8)	purA(8)	recA(2)
GCA_001894195	2017_Wang	Chicken	AFEC	5554277	5382	B1	224	adk(6)	fumC(4)	gyrB(33)	icd(16)	mdh(11)	purA(8)	recA(6)
GCA_001894165	2017_Wang	Chicken	AFEC	4944572	4737	A	10	adk(10)	fumC(11)	gyrB(4)	icd(8)	mdh(8)	purA(8)	recA(2)
GCA_001894145	2017_Wang	Chicken	AFEC	5827692	5643	A	617	adk(10)	fumC(11)	gyrB(4)	icd(8)	mdh(8)	purA(13)	recA(73)
GCA_001893845	2017_Wang	Chicken	AFEC	5402071	5095	E	2847	adk(6)	fumC(266)	gyrB(83)	icd(24)	mdh(1)	purA(1)	recA(2)
GCA_001893715	2017_Wang	Chicken	AFEC	5328640	5093	F	6397	adk(101)	fumC(88)	gyrB(4)	icd(108)	mdh(26)	purA(79)	recA(2)
GCA_001893695	2017_Wang	Chicken	AFEC	5540546	5326	B1	156	adk(6)	fumC(29)	gyrB(32)	icd(16)	mdh(11)	purA(8)	recA(44)
GCA_002891455	2017_Wang	Chicken	AFEC	5381376	5243	B1	101	adk(43)	fumC(41)	gyrB(15)	icd(18)	mdh(11)	purA(7)	recA(6)
ERR2209630	2018_Alba	Turkey	AFEC	5103404	4909	C	410	adk(6)	fumC(4)	gyrB(12)	icd(1)	mdh(20)	purA(18)	recA(7)
ERR2209631	2018_Alba	Turkey	AFEC	5045952	4725	D	69	adk(21)	fumC(35)	gyrB(27)	icd(6)	mdh(5)	purA(5)	recA(4)
ERR2209634	2018_Alba	Turkey	AFEC	5316027	5090	B1	155	adk(6)	fumC(4)	gyrB(14)	icd(16)	mdh(24)	purA(8)	recA(14)
ERR2209639	2018_Alba	Turkey	AFEC	5219418	5068	B1	101	adk(43)	fumC(41)	gyrB(15)	icd(18)	mdh(11)	purA(7)	recA(6)
ERR2209640	2018_Alba	Turkey	AFEC	4868438	4645	A	744	adk(10)	fumC(11)	gyrB(135)	icd(8)	mdh(8)	purA(8)	recA(2)
ERR2209641	2018_Alba	Turkey	AFEC	4882901	4671	A	744	adk(10)	fumC(11)	gyrB(135)	icd(8)	mdh(8)	purA(8)	recA(2)
ERR2209642	2018_Alba	Turkey	AFEC	5621934	5387	D	38	adk(4)	fumC(26)	gyrB(2)	icd(25)	mdh(5)	purA(5)	recA(19)
ERR2209643	2018_Alba	Turkey	AFEC	4820381	4599	A	10	adk(10)	fumC(11)	gyrB(4)	icd(8)	mdh(8)	purA(8)	recA(2)
ERR2209644	2018_Alba	Turkey	AFEC	4654081	4420	A	744	adk(10)	fumC(11)	gyrB(135)	icd(8)	mdh(8)	purA(8)	recA(2)
ERR2209645	2018_Alba	Turkey	AFEC	5080463	4828	B1	1431	adk(6)	fumC(65)	gyrB(3)	icd(1)	mdh(11)	purA(13)	recA(6)
ERR2209646	2018_Alba	Turkey	AFEC	5246918	5015	B1	156	adk(6)	fumC(29)	gyrB(32)	icd(16)	mdh(11)	purA(8)	recA(44)
ERR2209647	2018_Alba	Turkey	AFEC	5585739	5386	B1	155	adk(6)	fumC(4)	gyrB(14)	icd(16)	mdh(24)	purA(8)	recA(14)
ERR2209705	2018_Alba	Turkey	AFEC	5462869	5139	E	1266	adk(168)	fumC(184)	gyrB(53)	icd(140)	mdh(24)	purA(85)	recA(42)
ERR2209706	2018_Alba	Turkey	AFEC	5405369	5188	B1	155	adk(6)	fumC(4)	gyrB(14)	icd(16)	mdh(24)	purA(8)	recA(14)
ERR2209708	2018_Alba	Turkey	AFEC	5137496	4886	B1	155	adk(6)	fumC(4)	gyrB(14)	icd(16)	mdh(24)	purA(8)	recA(14)
ERR2209710	2018_Alba	Turkey	AFEC	5180730	4947	B1	156	adk(6)	fumC(29)	gyrB(32)	icd(16)	mdh(11)	purA(8)	recA(44)
ERR2209713	2018_Alba	Turkey	AFEC	5134417	4797	F	354	adk(85)	fumC(88)	gyrB(78)	icd(29)	mdh(59)	purA(58)	recA(62)
ERR2209720	2018_Alba	Turkey	AFEC	5340103	5104	B1	224	adk(6)	fumC(4)	gyrB(33)	icd(16)	mdh(11)	purA(8)	recA(6)
ERR2209721	2018_Alba	Turkey	AFEC	4857027	4616	B1	345	adk(6)	fumC(4)	gyrB(14)	icd(1)	mdh(20)	purA(62)	recA(7)
ERR2209723	2018_Alba	Turkey	AFEC	5176574	5013	B1	101	adk(43)	fumC(41)	gyrB(15)	icd(18)	mdh(11)	purA(7)	recA(6)
ERR2209724	2018_Alba	Turkey	AFEC	5346799	5158	B1	1086	adk(6)	fumC(4)	gyrB(32)	icd(185)	mdh(24)	purA(13)	recA(7)
ERR2209725	2018_Alba	Turkey	AFEC	5452104	5149	F	6875	adk(92)	fumC(924)	gyrB(87)	icd(96)	mdh(70)	purA(58)	recA(2)
ERR2209726	2018_Alba	Turkey	AFEC	5231682	4965	B1	156	adk(6)	fumC(29)	gyrB(32)	icd(16)	mdh(11)	purA(8)	recA(44)
ERR2209727	2018_Alba	Turkey	AFEC	5424742	5211	B1	156	adk(6)	fumC(29)	gyrB(32)	icd(16)	mdh(11)	purA(8)	recA(44)
ERR2209728	2018_Alba	Turkey	AFEC	5153602	4869	B2	131	adk(53)	fumC(40)	gyrB(47)	icd(13)	mdh(36)	purA(28)	recA(29)
ERR2209730	2018_Alba	Turkey	AFEC	5092862	4820	B1	359	adk(43)	fumC(41)	gyrB(15)	icd(90)	mdh(11)	purA(8)	recA(6)
ERR2209732	2018_Alba	Turkey	AFEC	5336896	5063	E	371	adk(6)	fumC(31)	gyrB(83)	icd(28)	mdh(1)	purA(1)	recA(67)
ERR2209734	2018_Alba	Turkey	AFEC	5385623	5116	D	720	adk(35)	fumC(3)	gyrB(58)	icd(6)	mdh(5)	purA(16)	recA(4)
GCA_003328225	2018_Chen	Chicken	APEC	4699905	4462	B1	155	adk(6)	fumC(4)	gyrB(14)	icd(16)	mdh(24)	purA(8)	recA(14)
GCA_003327805	2018_Chen	Chicken	APEC	4773212	4539	B1	297	adk(6)	fumC(65)	gyrB(32)	icd(26)	mdh(9)	purA(8)	recA(2)
GCA_003328095	2018_Chen	Chicken	APEC	5038307	4821	C	2505	adk(6)	fumC(41)	gyrB(12)	icd(1)	mdh(20)	purA(13)	recA(7)
GCA_003328295	2018_Chen	Chicken	APEC	5021654	4859	A	746	adk(10)	fumC(7)	gyrB(4)	icd(8)	mdh(12)	purA(8)	recA(2)
GCA_003327865	2018_Chen	Chicken	APEC	4742869	4571	A	6856	adk(6)	fumC(11)	gyrB(4)	icd(732)	mdh(8)	purA(8)	recA(2)
GCA_003328145	2018_Chen	Chicken	APEC	4666367	4441	B1	2111	adk(6)	fumC(4)	gyrB(32)	icd(88)	mdh(7)	purA(7)	recA(6)
GCA_003328075	2018_Chen	Chicken	APEC	5046294	4832	A	656	adk(10)	fumC(7)	gyrB(4)	icd(8)	mdh(8)	purA(8)	recA(2)
GCA_003328285	2018_Chen	Chicken	APEC	5186788	4947	B1	155	adk(6)	fumC(4)	gyrB(14)	icd(16)	mdh(24)	purA(8)	recA(14)
GCA_003327795	2018_Chen	Chicken	APEC	4853974	4679	A	10	adk(10)	fumC(11)	gyrB(4)	icd(8)	mdh(8)	purA(8)	recA(2)
GCA_003328015	2018_Chen	Chicken	APEC	5556469	5251	E	4753	adk(6)	fumC(612)	gyrB(5)	icd(28)	mdh(1)	purA(1)	recA(2)
ERR2570955	2018_Falgenhauer	Chicken	AFEC	4836534	4584	A	44	adk(10)	fumC(11)	gyrB(4)	icd(8)	mdh(8)	purA(8)	recA(7)
ERR2570956	2018_Falgenhauer	Chicken	AFEC	5145745	4916	B2	131	adk(53)	fumC(40)	gyrB(47)	icd(13)	mdh(36)	purA(28)	recA(29)
ERR2570957	2018_Falgenhauer	Chicken	AFEC	4777032	4514	A	167	adk(10)	fumC(11)	gyrB(4)	icd(8)	mdh(8)	purA(13)	recA(2)
ERR2570958	2018_Falgenhauer	Chicken	AFEC	4819409	4626	B1	3541	adk(277)	fumC(8)	gyrB(3)	icd(16)	mdh(9)	purA(8)	recA(6)
ERR2570959	2018_Falgenhauer	Chicken	AFEC	5206121	5036	B2	131	adk(53)	fumC(40)	gyrB(47)	icd(13)	mdh(36)	purA(28)	recA(29)
ERR2570960	2018_Falgenhauer	Chicken	AFEC	4843277	4578	A	617	adk(10)	fumC(11)	gyrB(4)	icd(8)	mdh(8)	purA(13)	recA(73)
ERR2570961	2018_Falgenhauer	Chicken	AFEC	5202799	5025	B2	131	adk(53)	fumC(40)	gyrB(47)	icd(13)	mdh(36)	purA(28)	recA(29)
ERR2570962	2018_Falgenhauer	Chicken	AFEC	4560068	4354	A	46	adk(8)	fumC(7)	gyrB(1)	icd(8)	mdh(8)	purA(8)	recA(6)
ERR2570963	2018_Falgenhauer	Chicken	AFEC	5110384	4821	D	38	adk(4)	fumC(26)	gyrB(2)	icd(25)	mdh(5)	purA(5)	recA(19)
ERR2570964	2018_Falgenhauer	Chicken	AFEC	5126662	4847	A	617	adk(10)	fumC(11)	gyrB(4)	icd(8)	mdh(8)	purA(13)	recA(73)
ERR2570965	2018_Falgenhauer	Chicken	AFEC	5076164	4902	B1	295	adk(6)	fumC(4)	gyrB(12)	icd(1)	mdh(9)	purA(2)	recA(7)
ERR2570966	2018_Falgenhauer	Chicken	AFEC	5356378	5042	F	2141	adk(101)	fumC(88)	gyrB(262)	icd(281)	mdh(59)	purA(215)	recA(196)
ERR2570967	2018_Falgenhauer	Chicken	AFEC	4417850	4185	A	46	adk(8)	fumC(7)	gyrB(1)	icd(8)	mdh(8)	purA(8)	recA(6)
ERR2570968	2018_Falgenhauer	Chicken	AFEC	4773271	4434	E	3018	adk(12)	fumC(58)	gyrB(54)	icd(344)	mdh(1)	purA(2)	recA(47)
ERR2570969	2018_Falgenhauer	Chicken	AFEC	5017337	4747	B1	443	adk(6)	fumC(19)	gyrB(15)	icd(16)	mdh(9)	purA(8)	recA(7)
ERR2570970	2018_Falgenhauer	Chicken	AFEC	5073012	4944	A	773	adk(6)	fumC(165)	gyrB(4)	icd(10)	mdh(7)	purA(8)	recA(6)
ERR2570971	2018_Falgenhauer	Chicken	AFEC	4992797	4716	D	3268	adk(4)	fumC(26)	gyrB(2)	icd(363)	mdh(5)	purA(5)	recA(19)
ERR2570972	2018_Falgenhauer	Chicken	AFEC	5154882	4930	B1	58	adk(6)	fumC(4)	gyrB(4)	icd(16)	mdh(24)	purA(8)	recA(14)
ERR2570973	2018_Falgenhauer	Chicken	AFEC	4963673	4675	A	617	adk(10)	fumC(11)	gyrB(4)	icd(8)	mdh(8)	purA(13)	recA(73)
ERR2570974	2018_Falgenhauer	Chicken	AFEC	4785198	4531	A	167	adk(10)	fumC(11)	gyrB(4)	icd(8)	mdh(8)	purA(13)	recA(2)
ERR2570975	2018_Falgenhauer	Chicken	AFEC	4844947	4629	B1	940	adk(6)	fumC(6)	gyrB(22)	icd(16)	mdh(11)	purA(1)	recA(7)
ERR2570976	2018_Falgenhauer	Chicken	AFEC	4742973	4487	A	6359	adk(10)	fumC(616)	gyrB(315)	icd(8)	mdh(8)	purA(13)	recA(73)
ERR2570977	2018_Falgenhauer	Chicken	AFEC	4704553	4438	A	6359	adk(10)	fumC(616)	gyrB(315)	icd(8)	mdh(8)	purA(13)	recA(73)
ERR2570978	2018_Falgenhauer	Chicken	AFEC	4961695	4743	B1	1706	adk(6)	fumC(29)	gyrB(12)	icd(16)	mdh(11)	purA(8)	recA(6)
ERR2570979	2018_Falgenhauer	Chicken	AFEC	4816989	4525	D	3268	adk(4)	fumC(26)	gyrB(2)	icd(363)	mdh(5)	purA(5)	recA(19)
ERR2570980	2018_Falgenhauer	Chicken	AFEC	4930786	4663	B1	155	adk(6)	fumC(4)	gyrB(14)	icd(16)	mdh(24)	purA(8)	recA(14)
ERR2570981	2018_Falgenhauer	Chicken	AFEC	5014297	4748	B1	443	adk(6)	fumC(19)	gyrB(15)	icd(16)	mdh(9)	purA(8)	recA(7)
ERR2570982	2018_Falgenhauer	Chicken	AFEC	4935606	4676	C	90	adk(6)	fumC(4)	gyrB(12)	icd(1)	mdh(20)	purA(8)	recA(7)
ERR2570983	2018_Falgenhauer	Chicken	AFEC	5064269	4805	B2	131	adk(53)	fumC(40)	gyrB(47)	icd(13)	mdh(36)	purA(28)	recA(29)
ERR2570984	2018_Falgenhauer	Chicken	AFEC	5169322	4895	D	38	adk(4)	fumC(26)	gyrB(2)	icd(25)	mdh(5)	purA(5)	recA(19)
ERR2570985	2018_Falgenhauer	Chicken	AFEC	5103836	4862	F	648	adk(92)	fumC(4)	gyrB(87)	icd(96)	mdh(70)	purA(58)	recA(2)
ERR2570986	2018_Falgenhauer	Chicken	AFEC	4991867	4831	A	34	adk(10)	fumC(11)	gyrB(4)	icd(1)	mdh(8)	purA(8)	recA(2)
ERR2570987	2018_Falgenhauer	Chicken	AFEC	4810619	4600	B1	4450	adk(277)	fumC(8)	gyrB(3)	icd(16)	mdh(9)	purA(344)	recA(6)
ERR2570988	2018_Falgenhauer	Chicken	AFEC	4872395	4645	A	167	adk(10)	fumC(11)	gyrB(4)	icd(8)	mdh(8)	purA(13)	recA(2)
ERR2570989	2018_Falgenhauer	Chicken	AFEC	4594109	4340	A	10	adk(10)	fumC(11)	gyrB(4)	icd(8)	mdh(8)	purA(8)	recA(2)
ERR2570990	2018_Falgenhauer	Chicken	AFEC	4585937	4322	A	10	adk(10)	fumC(11)	gyrB(4)	icd(8)	mdh(8)	purA(8)	recA(2)
ERR2570991	2018_Falgenhauer	Chicken	AFEC	4594038	4336	A	10	adk(10)	fumC(11)	gyrB(4)	icd(8)	mdh(8)	purA(8)	recA(2)
ERR2570992	2018_Falgenhauer	Chicken	AFEC	4591162	4341	A	10	adk(10)	fumC(11)	gyrB(4)	icd(8)	mdh(8)	purA(8)	recA(2)
ERR2570993	2018_Falgenhauer	Chicken	AFEC	4591522	4338	A	10	adk(10)	fumC(11)	gyrB(4)	icd(8)	mdh(8)	purA(8)	recA(2)
ERR2570994	2018_Falgenhauer	Chicken	AFEC	4591481	4341	A	10	adk(10)	fumC(11)	gyrB(4)	icd(8)	mdh(8)	purA(8)	recA(2)
ERR2570995	2018_Falgenhauer	Chicken	AFEC	4593157	4343	A	10	adk(10)	fumC(11)	gyrB(4)	icd(8)	mdh(8)	purA(8)	recA(2)
ERR2570996	2018_Falgenhauer	Chicken	AFEC	4592393	4342	A	10	adk(10)	fumC(11)	gyrB(4)	icd(8)	mdh(8)	purA(8)	recA(2)
ERR2570997	2018_Falgenhauer	Chicken	AFEC	4585946	4327	A	10	adk(10)	fumC(11)	gyrB(4)	icd(8)	mdh(8)	purA(8)	recA(2)
ERR2570998	2018_Falgenhauer	Chicken	AFEC	4594167	4342	A	10	adk(10)	fumC(11)	gyrB(4)	icd(8)	mdh(8)	purA(8)	recA(2)
ERR2570999	2018_Falgenhauer	Chicken	AFEC	4818335	4626	B1	3541	adk(277)	fumC(8)	gyrB(3)	icd(16)	mdh(9)	purA(8)	recA(6)
ERR2571000	2018_Falgenhauer	Chicken	AFEC	4850771	4577	B1	58	adk(6)	fumC(4)	gyrB(4)	icd(16)	mdh(24)	purA(8)	recA(14)
ERR2571001	2018_Falgenhauer	Chicken	AFEC	4928296	4665	E	3018	adk(12)	fumC(58)	gyrB(54)	icd(344)	mdh(1)	purA(2)	recA(47)
ERR2571002	2018_Falgenhauer	Chicken	AFEC	4961455	4622	D	38	adk(4)	fumC(26)	gyrB(2)	icd(25)	mdh(5)	purA(5)	recA(19)
ERR2571003	2018_Falgenhauer	Chicken	AFEC	4571548	4304	A	542	adk(112)	fumC(11)	gyrB(5)	icd(12)	mdh(8)	purA(8)	recA(86)
ERR2571004	2018_Falgenhauer	Chicken	AFEC	4589776	4337	A	10	adk(10)	fumC(11)	gyrB(4)	icd(8)	mdh(8)	purA(8)	recA(2)
ERR2571005	2018_Falgenhauer	Chicken	AFEC	4629030	4391	B1	3541	adk(277)	fumC(8)	gyrB(3)	icd(16)	mdh(9)	purA(8)	recA(6)
ERR2571006	2018_Falgenhauer	Chicken	AFEC	4625014	4374	A	215	adk(10)	fumC(11)	gyrB(4)	icd(8)	mdh(8)	purA(18)	recA(2)
ERR2571007	2018_Falgenhauer	Chicken	AFEC	5052291	4778	D	38	adk(4)	fumC(26)	gyrB(2)	icd(25)	mdh(5)	purA(5)	recA(19)
ERR2571008	2018_Falgenhauer	Chicken	AFEC	4939997	4690	C	410	adk(6)	fumC(4)	gyrB(12)	icd(1)	mdh(20)	purA(18)	recA(7)
ERR2571009	2018_Falgenhauer	Chicken	AFEC	4590682	4335	A	10	adk(10)	fumC(11)	gyrB(4)	icd(8)	mdh(8)	purA(8)	recA(2)
ERR2571010	2018_Falgenhauer	Chicken	AFEC	4594840	4340	A	10	adk(10)	fumC(11)	gyrB(4)	icd(8)	mdh(8)	purA(8)	recA(2)
ERR2571011	2018_Falgenhauer	Chicken	AFEC	4594185	4338	A	10	adk(10)	fumC(11)	gyrB(4)	icd(8)	mdh(8)	purA(8)	recA(2)
ERR2571012	2018_Falgenhauer	Chicken	AFEC	4594222	4342	A	10	adk(10)	fumC(11)	gyrB(4)	icd(8)	mdh(8)	purA(8)	recA(2)
ERR2571013	2018_Falgenhauer	Chicken	AFEC	4591172	4335	A	10	adk(10)	fumC(11)	gyrB(4)	icd(8)	mdh(8)	purA(8)	recA(2)
ERR2571014	2018_Falgenhauer	Chicken	AFEC	4593036	4339	A	10	adk(10)	fumC(11)	gyrB(4)	icd(8)	mdh(8)	purA(8)	recA(2)
ERR2571015	2018_Falgenhauer	Chicken	AFEC	4596617	4345	A	10	adk(10)	fumC(11)	gyrB(4)	icd(8)	mdh(8)	purA(8)	recA(2)
ERR2571016	2018_Falgenhauer	Chicken	AFEC	4619055	4373	A	10	adk(10)	fumC(11)	gyrB(4)	icd(8)	mdh(8)	purA(8)	recA(2)
ERR2571017	2018_Falgenhauer	Chicken	AFEC	4621631	4376	A	10	adk(10)	fumC(11)	gyrB(4)	icd(8)	mdh(8)	purA(8)	recA(2)
ERR2571018	2018_Falgenhauer	Chicken	AFEC	4620548	4374	A	10	adk(10)	fumC(11)	gyrB(4)	icd(8)	mdh(8)	purA(8)	recA(2)
ERR2571019	2018_Falgenhauer	Chicken	AFEC	4593848	4340	A	10	adk(10)	fumC(11)	gyrB(4)	icd(8)	mdh(8)	purA(8)	recA(2)
ERR2571020	2018_Falgenhauer	Chicken	AFEC	4782855	4488	A	10	adk(10)	fumC(11)	gyrB(4)	icd(8)	mdh(8)	purA(8)	recA(2)
ERR2571021	2018_Falgenhauer	Chicken	AFEC	4705638	4528	A	202	adk(64)	fumC(11)	gyrB(5)	icd(8)	mdh(8)	purA(8)	recA(2)
ERR2571022	2018_Falgenhauer	Chicken	AFEC	4586729	4326	A	10	adk(10)	fumC(11)	gyrB(4)	icd(8)	mdh(8)	purA(8)	recA(2)
ERR2571023	2018_Falgenhauer	Chicken	AFEC	4529260	4274	A	10	adk(10)	fumC(11)	gyrB(4)	icd(8)	mdh(8)	purA(8)	recA(2)
ERR2571024	2018_Falgenhauer	Chicken	AFEC	4594969	4340	A	10	adk(10)	fumC(11)	gyrB(4)	icd(8)	mdh(8)	purA(8)	recA(2)
ERR2571025	2018_Falgenhauer	Chicken	AFEC	4593370	4341	A	10	adk(10)	fumC(11)	gyrB(4)	icd(8)	mdh(8)	purA(8)	recA(2)
ERR2571026	2018_Falgenhauer	Chicken	AFEC	4589700	4333	A	10	adk(10)	fumC(11)	gyrB(4)	icd(8)	mdh(8)	purA(8)	recA(2)
ERR2571027	2018_Falgenhauer	Chicken	AFEC	4593341	4339	A	10	adk(10)	fumC(11)	gyrB(4)	icd(8)	mdh(8)	purA(8)	recA(2)
ERR2571028	2018_Falgenhauer	Chicken	AFEC	4593263	4336	A	10	adk(10)	fumC(11)	gyrB(4)	icd(8)	mdh(8)	purA(8)	recA(2)
ERR2571029	2018_Falgenhauer	Chicken	AFEC	4594013	4343	A	10	adk(10)	fumC(11)	gyrB(4)	icd(8)	mdh(8)	purA(8)	recA(2)
ERR2571030	2018_Falgenhauer	Chicken	AFEC	5003696	4777	B1	2602	adk(6)	fumC(95)	gyrB(3)	icd(274)	mdh(9)	purA(8)	recA(2)
ERR2571031	2018_Falgenhauer	Chicken	AFEC	4768849	4492	B1	642	adk(9)	fumC(23)	gyrB(33)	icd(18)	mdh(11)	purA(8)	recA(6)
ERR2571032	2018_Falgenhauer	Chicken	AFEC	4829593	4584	A	6359	adk(10)	fumC(616)	gyrB(315)	icd(8)	mdh(8)	purA(13)	recA(73)
ERR2571033	2018_Falgenhauer	Chicken	AFEC	4824302	4623	A	48	adk(6)	fumC(11)	gyrB(4)	icd(8)	mdh(8)	purA(8)	recA(2)
APEC_O2-211	2018_Nielsen	Chicken	APEC	5114241	4890	G	117	adk(20)	fumC(45)	gyrB(41)	icd(43)	mdh(5)	purA(32)	recA(2)
GCA_003013535	2018_Poulsen	Chicken	APEC	5028478	4791	G	117	adk(20)	fumC(45)	gyrB(41)	icd(43)	mdh(5)	purA(32)	recA(2)
GCA_003013555	2018_Poulsen	Chicken	APEC	5250036	5031	G	117	adk(20)	fumC(45)	gyrB(41)	icd(43)	mdh(5)	purA(32)	recA(2)
GCA_003014795	2018_Poulsen	Chicken	APEC	4984557	4723	G	117	adk(20)	fumC(45)	gyrB(41)	icd(43)	mdh(5)	purA(32)	recA(2)
GCA_003014805	2018_Poulsen	Chicken	APEC	4946214	4698	G	117	adk(20)	fumC(45)	gyrB(41)	icd(43)	mdh(5)	purA(32)	recA(2)
GCA_003014835	2018_Poulsen	Chicken	APEC	5015755	4763	G	117	adk(20)	fumC(45)	gyrB(41)	icd(43)	mdh(5)	purA(32)	recA(2)
GCA_003014845	2018_Poulsen	Chicken	APEC	5238134	4994	G	117	adk(20)	fumC(45)	gyrB(41)	icd(43)	mdh(5)	purA(32)	recA(2)
GCA_003015065	2018_Poulsen	Chicken	APEC	5131299	4878	G	117	adk(20)	fumC(45)	gyrB(41)	icd(43)	mdh(5)	purA(32)	recA(2)
GCA_003015075	2018_Poulsen	Chicken	APEC	5106060	4849	G	117	adk(20)	fumC(45)	gyrB(41)	icd(43)	mdh(5)	purA(32)	recA(2)
ERR2259377	2018_Roschanski	Chicken	AFEC	4690021	4465	A	1060	adk(10)	fumC(11)	gyrB(4)	icd(8)	mdh(8)	purA(8)	recA(128)
ERR2259378	2018_Roschanski	Chicken	AFEC	4568020	4358	A	1060	adk(10)	fumC(11)	gyrB(4)	icd(8)	mdh(8)	purA(8)	recA(128)
ERR2259379	2018_Roschanski	Chicken	AFEC	4510307	4277	A	1060	adk(10)	fumC(11)	gyrB(4)	icd(8)	mdh(8)	purA(8)	recA(128)
ERR2259380	2018_Roschanski	Chicken	AFEC	4714816	4501	A	1060	adk(10)	fumC(11)	gyrB(4)	icd(8)	mdh(8)	purA(8)	recA(128)
ERR2259381	2018_Roschanski	Chicken	AFEC	4440824	4212	A	1060	adk(10)	fumC(11)	gyrB(4)	icd(8)	mdh(8)	purA(8)	recA(128)
ERR2259383	2018_Roschanski	Chicken	AFEC	5392069	5123	B2	131	adk(53)	fumC(40)	gyrB(47)	icd(13)	mdh(36)	purA(28)	recA(29)
ERR2259384	2018_Roschanski	Chicken	AFEC	5312581	5044	F	354	adk(85)	fumC(88)	gyrB(78)	icd(29)	mdh(59)	purA(58)	recA(62)
GCA_003008655	2018_Wu	Chicken	AFEC	4992167	4765	A	93	adk(6)	fumC(11)	gyrB(4)	icd(10)	mdh(7)	purA(8)	recA(6)
GCA_003008665	2018_Wu	Chicken	AFEC	5275582	5026	A	93	adk(6)	fumC(11)	gyrB(4)	icd(10)	mdh(7)	purA(8)	recA(6)
GCA_003008745	2018_Wu	Chicken	AFEC	4883034	4667	A	1290	adk(10)	fumC(189)	gyrB(4)	icd(8)	mdh(8)	purA(2)	recA(2)
GCA_003008755	2018_Wu	Chicken	AFEC	5307473	5012	B1	533	adk(6)	fumC(4)	gyrB(5)	icd(18)	mdh(11)	purA(8)	recA(14)
GCA_003008775	2018_Wu	Chicken	AFEC	5119845	4911	A	1286	adk(10)	fumC(174)	gyrB(4)	icd(8)	mdh(8)	purA(8)	recA(2)
GCA_003008815	2018_Wu	Chicken	AFEC	5198277	4967	G	117	adk(20)	fumC(45)	gyrB(41)	icd(43)	mdh(5)	purA(32)	recA(2)
GCA_003008835	2018_Wu	Chicken	AFEC	4781200	4475	A	48	adk(6)	fumC(11)	gyrB(4)	icd(8)	mdh(8)	purA(8)	recA(2)
GCA_003008855	2018_Wu	Chicken	AFEC	5766674	5485	F	354	adk(85)	fumC(88)	gyrB(78)	icd(29)	mdh(59)	purA(58)	recA(62)
GCA_003008875	2018_Wu	Chicken	AFEC	5319049	5026	E	1011	adk(6)	fumC(4)	gyrB(159)	icd(44)	mdh(112)	purA(1)	recA(17)
GCA_003008895	2018_Wu	Chicken	AFEC	4763270	4586	A	46	adk(8)	fumC(7)	gyrB(1)	icd(8)	mdh(8)	purA(8)	recA(6)
GCA_003008915	2018_Wu	Chicken	AFEC	5203553	4957	B1	1642	adk(6)	fumC(4)	gyrB(5)	icd(18)	mdh(11)	purA(8)	recA(6)
GCA_003008935	2018_Wu	Chicken	AFEC	5137359	4883	C	90	adk(6)	fumC(4)	gyrB(12)	icd(1)	mdh(20)	purA(8)	recA(7)
GCA_003008945	2018_Wu	Chicken	AFEC	4906607	4626	B1	156	adk(6)	fumC(29)	gyrB(32)	icd(16)	mdh(11)	purA(8)	recA(44)
GCA_003008975	2018_Wu	Chicken	AFEC	4873483	4645	A	48	adk(6)	fumC(11)	gyrB(4)	icd(8)	mdh(8)	purA(8)	recA(2)
GCA_003008995	2018_Wu	Chicken	AFEC	4585309	4352	A	10	adk(10)	fumC(11)	gyrB(4)	icd(8)	mdh(8)	purA(8)	recA(2)
GCA_003009015	2018_Wu	Chicken	AFEC	5125040	4920	A	1286	adk(10)	fumC(174)	gyrB(4)	icd(8)	mdh(8)	purA(8)	recA(2)
GCA_003009035	2018_Wu	Chicken	AFEC	5241035	5014	B1	224	adk(6)	fumC(4)	gyrB(33)	icd(16)	mdh(11)	purA(8)	recA(6)
GCA_003009055	2018_Wu	Chicken	AFEC	6072351	5749	F	354	adk(85)	fumC(88)	gyrB(78)	icd(29)	mdh(59)	purA(58)	recA(62)
GCA_003009065	2018_Wu	Chicken	AFEC	5310645	5060	B1	5229	adk(43)	fumC(41)	gyrB(15)	icd(18)	mdh(11)	purA(7)	recA(44)
GCA_003009095	2018_Wu	Chicken	AFEC	5262722	4996	B1	533	adk(6)	fumC(4)	gyrB(5)	icd(18)	mdh(11)	purA(8)	recA(14)
GCA_003009115	2018_Wu	Chicken	AFEC	6000070	5798	D	2309	adk(271)	fumC(26)	gyrB(39)	icd(25)	mdh(5)	purA(31)	recA(19)
GCA_003009135	2018_Wu	Chicken	AFEC	5240877	5064	B1	101	adk(43)	fumC(41)	gyrB(15)	icd(18)	mdh(11)	purA(7)	recA(6)
GCA_003009145	2018_Wu	Chicken	AFEC	5075764	4859	B1	101	adk(43)	fumC(41)	gyrB(15)	icd(18)	mdh(11)	purA(7)	recA(6)
GCA_003009175	2018_Wu	Chicken	AFEC	4713211	4551	A	46	adk(8)	fumC(7)	gyrB(1)	icd(8)	mdh(8)	purA(8)	recA(6)
GCA_003009195	2018_Wu	Chicken	AFEC	5961512	5811	B1	58	adk(6)	fumC(4)	gyrB(4)	icd(16)	mdh(24)	purA(8)	recA(14)
GCA_003009205	2018_Wu	Chicken	AFEC	5968027	5890	B1	29	adk(6)	fumC(4)	gyrB(12)	icd(16)	mdh(9)	purA(7)	recA(7)
GCA_003009265	2018_Wu	Chicken	AFEC	5835580	5721	A	93	adk(6)	fumC(11)	gyrB(4)	icd(10)	mdh(7)	purA(8)	recA(6)
GCA_003009275	2018_Wu	Chicken	AFEC	5426089	5211	B1	1589	adk(6)	fumC(4)	gyrB(12)	icd(16)	mdh(7)	purA(5)	recA(6)
GCA_003009315	2018_Wu	Chicken	AFEC	5161085	4921	B1	533	adk(6)	fumC(4)	gyrB(5)	icd(18)	mdh(11)	purA(8)	recA(14)
GCA_003009335	2018_Wu	Chicken	AFEC	4904685	4686	A	46	adk(8)	fumC(7)	gyrB(1)	icd(8)	mdh(8)	purA(8)	recA(6)
GCA_003009365	2018_Wu	Chicken	AFEC	5439103	5061	E	1011	adk(6)	fumC(4)	gyrB(159)	icd(44)	mdh(112)	purA(1)	recA(17)
GCA_003009375	2018_Wu	Chicken	AFEC	4889609	4675	A	46	adk(8)	fumC(7)	gyrB(1)	icd(8)	mdh(8)	purA(8)	recA(6)
GCA_003009405	2018_Wu	Chicken	AFEC	5932467	5612	F	354	adk(85)	fumC(88)	gyrB(78)	icd(29)	mdh(59)	purA(58)	recA(62)
GCA_003009435	2018_Wu	Chicken	AFEC	4906258	4693	A	1564	adk(10)	fumC(252)	gyrB(5)	icd(8)	mdh(7)	purA(8)	recA(2)
GCA_003009465	2018_Wu	Chicken	AFEC	5294843	5137	A	165	adk(10)	fumC(27)	gyrB(5)	icd(10)	mdh(12)	purA(8)	recA(2)
GCA_003009495	2018_Wu	Chicken	AFEC	4905185	4659	A	10	adk(10)	fumC(11)	gyrB(4)	icd(8)	mdh(8)	purA(8)	recA(2)
GCA_003009505	2018_Wu	Chicken	AFEC	5605499	5439	B1	156	adk(6)	fumC(29)	gyrB(32)	icd(16)	mdh(11)	purA(8)	recA(44)
GCA_003009545	2018_Wu	Chicken	AFEC	5542333	5319	A	10	adk(10)	fumC(11)	gyrB(4)	icd(8)	mdh(8)	purA(8)	recA(2)
GCA_003009585	2018_Wu	Chicken	AFEC	4763053	4530	A	542	adk(112)	fumC(11)	gyrB(5)	icd(12)	mdh(8)	purA(8)	recA(86)
GCA_003009615	2018_Wu	Chicken	AFEC	5438529	5174	A	617	adk(10)	fumC(11)	gyrB(4)	icd(8)	mdh(8)	purA(13)	recA(73)
GCA_003009645	2018_Wu	Chicken	AFEC	6053389	6010	B1	29	adk(6)	fumC(4)	gyrB(12)	icd(16)	mdh(9)	purA(7)	recA(7)
GCA_003009675	2018_Wu	Chicken	AFEC	4947687	4696	A	48	adk(6)	fumC(11)	gyrB(4)	icd(8)	mdh(8)	purA(8)	recA(2)
GCA_003009695	2018_Wu	Chicken	AFEC	5245124	5056	B1	101	adk(43)	fumC(41)	gyrB(15)	icd(18)	mdh(11)	purA(7)	recA(6)
GCA_003009715	2018_Wu	Chicken	AFEC	5202890	4974	A	1286	adk(10)	fumC(174)	gyrB(4)	icd(8)	mdh(8)	purA(8)	recA(2)
GCA_003009725	2018_Wu	Chicken	AFEC	5172179	4993	B1	5229	adk(43)	fumC(41)	gyrB(15)	icd(18)	mdh(11)	purA(7)	recA(44)
GCA_003009975	2018_Wu	Chicken	AFEC	5449047	5218	A	10	adk(10)	fumC(11)	gyrB(4)	icd(8)	mdh(8)	purA(8)	recA(2)
GCA_003009995	2018_Wu	Chicken	AFEC	5855691	5598	F	354	adk(85)	fumC(88)	gyrB(78)	icd(29)	mdh(59)	purA(58)	recA(62)
GCA_003010005	2018_Wu	Chicken	AFEC	5316842	5131	A	10	adk(10)	fumC(11)	gyrB(4)	icd(8)	mdh(8)	purA(8)	recA(2)
GCA_003010015	2018_Wu	Chicken	AFEC	4869828	4604	B1	156	adk(6)	fumC(29)	gyrB(32)	icd(16)	mdh(11)	purA(8)	recA(44)
GCA_003010055	2018_Wu	Chicken	AFEC	4833622	4646	A	46	adk(8)	fumC(7)	gyrB(1)	icd(8)	mdh(8)	purA(8)	recA(6)
GCA_003010075	2018_Wu	Chicken	AFEC	5453304	5218	B1	101	adk(43)	fumC(41)	gyrB(15)	icd(18)	mdh(11)	purA(7)	recA(6)
GCA_003010095	2018_Wu	Chicken	AFEC	5425069	5065	B1	156	adk(6)	fumC(29)	gyrB(32)	icd(16)	mdh(11)	purA(8)	recA(44)
GCA_003010105	2018_Wu	Chicken	AFEC	4916964	4711	A	10	adk(10)	fumC(11)	gyrB(4)	icd(8)	mdh(8)	purA(8)	recA(2)
GCA_003010125	2018_Wu	Chicken	AFEC	5276374	5085	B1	101	adk(43)	fumC(41)	gyrB(15)	icd(18)	mdh(11)	purA(7)	recA(6)
GCA_003010155	2018_Wu	Chicken	AFEC	4992041	4716	A	46	adk(8)	fumC(7)	gyrB(1)	icd(8)	mdh(8)	purA(8)	recA(6)
GCA_003010165	2018_Wu	Chicken	AFEC	4749053	4579	A	46	adk(8)	fumC(7)	gyrB(1)	icd(8)	mdh(8)	purA(8)	recA(6)
GCA_003010195	2018_Wu	Chicken	AFEC	5265716	5069	B1	101	adk(43)	fumC(41)	gyrB(15)	icd(18)	mdh(11)	purA(7)	recA(6)
GCA_003010215	2018_Wu	Chicken	AFEC	4929755	4678	A	542	adk(112)	fumC(11)	gyrB(5)	icd(12)	mdh(8)	purA(8)	recA(86)
GCA_003010245	2018_Wu	Chicken	AFEC	4686058	4524	A	46	adk(8)	fumC(7)	gyrB(1)	icd(8)	mdh(8)	purA(8)	recA(6)
GCA_003010285	2018_Wu	Chicken	AFEC	5249018	5078	A	48	adk(6)	fumC(11)	gyrB(4)	icd(8)	mdh(8)	purA(8)	recA(2)
GCA_003010295	2018_Wu	Chicken	AFEC	5938413	5658	F	354	adk(85)	fumC(88)	gyrB(78)	icd(29)	mdh(59)	purA(58)	recA(62)
GCA_003010335	2018_Wu	Chicken	AFEC	4893556	4650	B1	101	adk(43)	fumC(41)	gyrB(15)	icd(18)	mdh(11)	purA(7)	recA(6)
GCA_003010355	2018_Wu	Chicken	AFEC	6149770	5900	D	2309	adk(271)	fumC(26)	gyrB(39)	icd(25)	mdh(5)	purA(31)	recA(19)
GCA_003010385	2018_Wu	Chicken	AFEC	5205726	4977	A	1286	adk(10)	fumC(174)	gyrB(4)	icd(8)	mdh(8)	purA(8)	recA(2)
SRR10160898	2019_Abraham	Chicken	AFEC	4852530	4676	A	-	adk(410)	fumC(153)	gyrB(-)	icd(83)	mdh(7)	purA(8)	recA(6)
GCA_003318335	2019_Cummins	Chicken	APEC	5046429	4791	B1	1125	adk(6)	fumC(4)	gyrB(15)	icd(18)	mdh(24)	purA(26)	recA(7)
GCA_003318345	2019_Cummins	Chicken	APEC	5232859	4980	G	117	adk(20)	fumC(45)	gyrB(41)	icd(43)	mdh(5)	purA(32)	recA(2)
GCA_003318375	2019_Cummins	Chicken	APEC	5103010	4855	B2	79	adk(37)	fumC(38)	gyrB(19)	icd(32)	mdh(17)	purA(7)	recA(26)
GCA_003318385	2019_Cummins	Chicken	APEC	5265032	4884	E	1640	adk(6)	fumC(31)	gyrB(4)	icd(28)	mdh(1)	purA(1)	recA(2)
GCA_003318395	2019_Cummins	Chicken	APEC	5179082	4890	D	973	adk(154)	fumC(187)	gyrB(22)	icd(52)	mdh(130)	purA(129)	recA(4)
GCA_003318405	2019_Cummins	Turkey	APEC	5199013	4978	B2	429	adk(97)	fumC(40)	gyrB(93)	icd(13)	mdh(23)	purA(28)	recA(66)
GCA_003318455	2019_Cummins	Chicken	APEC	5491442	5272	G	117	adk(20)	fumC(45)	gyrB(41)	icd(43)	mdh(5)	purA(32)	recA(2)
GCA_003318475	2019_Cummins	Chicken	APEC	5176494	4889	D	973	adk(154)	fumC(187)	gyrB(22)	icd(52)	mdh(130)	purA(129)	recA(4)
GCA_003318485	2019_Cummins	Chicken	APEC	5091906	4882	B1	3998	adk(6)	fumC(29)	gyrB(22)	icd(1)	mdh(11)	purA(8)	recA(7)
GCA_003318495	2019_Cummins	Chicken	APEC	5530355	5354	G	117	adk(20)	fumC(45)	gyrB(41)	icd(43)	mdh(5)	purA(32)	recA(2)
GCA_003318525	2019_Cummins	Chicken	APEC	5250722	4902	E	57	adk(6)	fumC(31)	gyrB(5)	icd(28)	mdh(1)	purA(1)	recA(2)
GCA_003318555	2019_Cummins	Chicken	APEC	5203024	4988	B2	429	adk(97)	fumC(40)	gyrB(93)	icd(13)	mdh(23)	purA(28)	recA(66)
GCA_003318575	2019_Cummins	Chicken	APEC	5209750	4993	G	117	adk(20)	fumC(45)	gyrB(41)	icd(43)	mdh(5)	purA(32)	recA(2)
GCA_003318595	2019_Cummins	Chicken	APEC	5263037	5076	G	117	adk(20)	fumC(45)	gyrB(41)	icd(43)	mdh(5)	purA(32)	recA(2)
GCA_003318605	2019_Cummins	Chicken	APEC	5272006	5043	G	117	adk(20)	fumC(45)	gyrB(41)	icd(43)	mdh(5)	purA(32)	recA(2)
GCA_003318635	2019_Cummins	Turkey	APEC	5195519	5032	B1	2473	adk(6)	fumC(19)	gyrB(3)	icd(18)	mdh(9)	purA(13)	recA(6)
GCA_003318655	2019_Cummins	Chicken	APEC	5100662	4850	G	117	adk(20)	fumC(45)	gyrB(41)	icd(43)	mdh(5)	purA(32)	recA(2)
GCA_003318665	2019_Cummins	Chicken	APEC	5197516	4972	B2	429	adk(97)	fumC(40)	gyrB(93)	icd(13)	mdh(23)	purA(28)	recA(66)
GCA_003318695	2019_Cummins	Chicken	APEC	5197296	4978	B2	429	adk(97)	fumC(40)	gyrB(93)	icd(13)	mdh(23)	purA(28)	recA(66)
GCA_003318705	2019_Cummins	Chicken	APEC	5305451	5068	B2	141	adk(13)	fumC(52)	gyrB(10)	icd(14)	mdh(17)	purA(25)	recA(17)
GCA_003318735	2019_Cummins	Chicken	APEC	4869210	4580	G	117	adk(20)	fumC(45)	gyrB(41)	icd(43)	mdh(5)	purA(32)	recA(2)
GCA_003318745	2019_Cummins	Chicken	APEC	5354188	5130	B2	95	adk(37)	fumC(38)	gyrB(19)	icd(37)	mdh(17)	purA(11)	recA(26)
GCA_003318755	2019_Cummins	Chicken	APEC	5321151	4985	E	57	adk(6)	fumC(31)	gyrB(5)	icd(28)	mdh(1)	purA(1)	recA(2)
GCA_003318765	2019_Cummins	Chicken	APEC	5381076	5034	E	57	adk(6)	fumC(31)	gyrB(5)	icd(28)	mdh(1)	purA(1)	recA(2)
GCA_003318815	2019_Cummins	Chicken	APEC	5412822	5248	B2	95	adk(37)	fumC(38)	gyrB(19)	icd(37)	mdh(17)	purA(11)	recA(26)
GCA_003318825	2019_Cummins	Chicken	APEC	4985308	4697	D	38	adk(4)	fumC(26)	gyrB(2)	icd(25)	mdh(5)	purA(5)	recA(19)
GCA_003318855	2019_Cummins	Chicken	APEC	5318193	4986	E	57	adk(6)	fumC(31)	gyrB(5)	icd(28)	mdh(1)	purA(1)	recA(2)
GCA_003318865	2019_Cummins	Chicken	APEC	5167537	4931	G	4045	adk(20)	fumC(45)	gyrB(41)	icd(431)	mdh(5)	purA(32)	recA(2)
GCA_003318875	2019_Cummins	Chicken	APEC	5267233	5039	G	117	adk(20)	fumC(45)	gyrB(41)	icd(43)	mdh(5)	purA(32)	recA(2)
GCA_003318885	2019_Cummins	Chicken	APEC	5260373	4963	D	973	adk(154)	fumC(187)	gyrB(22)	icd(52)	mdh(130)	purA(129)	recA(4)
GCA_003318935	2019_Cummins	Turkey	APEC	5177703	4991	B1	2473	adk(6)	fumC(19)	gyrB(3)	icd(18)	mdh(9)	purA(13)	recA(6)
GCA_003318945	2019_Cummins	Chicken	APEC	5097314	4848	G	117	adk(20)	fumC(45)	gyrB(41)	icd(43)	mdh(5)	purA(32)	recA(2)
GCA_003318965	2019_Cummins	Chicken	APEC	5098258	4842	G	117	adk(20)	fumC(45)	gyrB(41)	icd(43)	mdh(5)	purA(32)	recA(2)
GCA_003318985	2019_Cummins	Chicken	APEC	5329782	5149	B2	95	adk(37)	fumC(38)	gyrB(19)	icd(37)	mdh(17)	purA(11)	recA(26)
GCA_003319015	2019_Cummins	Chicken	APEC	5292521	4983	C	88	adk(6)	fumC(4)	gyrB(12)	icd(1)	mdh(20)	purA(12)	recA(7)
GCA_003319035	2019_Cummins	Chicken	APEC	5314715	4976	E	57	adk(6)	fumC(31)	gyrB(5)	icd(28)	mdh(1)	purA(1)	recA(2)
GCA_003319045	2019_Cummins	Chicken	APEC	5329384	5140	B2	95	adk(37)	fumC(38)	gyrB(19)	icd(37)	mdh(17)	purA(11)	recA(26)
GCA_003319075	2019_Cummins	Chicken	APEC	4713272	4438	A	10	adk(10)	fumC(11)	gyrB(4)	icd(8)	mdh(8)	purA(8)	recA(2)
GCA_003337815	2019_Cummins	Turkey	APEC	5350051	5078	G	117	adk(20)	fumC(45)	gyrB(41)	icd(43)	mdh(5)	purA(32)	recA(2)
GCA_003337825	2019_Cummins	Duck	APEC	4911696	4664	A	665	adk(122)	fumC(11)	gyrB(125)	icd(12)	mdh(96)	purA(8)	recA(2)
GCA_003337835	2019_Cummins	Chicken	APEC	5516668	5209	E	350	adk(6)	fumC(31)	gyrB(83)	icd(28)	mdh(1)	purA(1)	recA(2)
GCA_003337865	2019_Cummins	Chicken	APEC	5118510	4819	G	117	adk(20)	fumC(45)	gyrB(41)	icd(43)	mdh(5)	purA(32)	recA(2)
GCA_003337895	2019_Cummins	Chicken	APEC	5318589	5120	G	117	adk(20)	fumC(45)	gyrB(41)	icd(43)	mdh(5)	purA(32)	recA(2)
GCA_003337905	2019_Cummins	Chicken	APEC	5264191	5045	G	117	adk(20)	fumC(45)	gyrB(41)	icd(43)	mdh(5)	purA(32)	recA(2)
GCA_003337935	2019_Cummins	Turkey	APEC	5196049	4973	B2	429	adk(97)	fumC(40)	gyrB(93)	icd(13)	mdh(23)	purA(28)	recA(66)
GCA_003337945	2019_Cummins	Chicken	APEC	5214481	4928	B2	141	adk(13)	fumC(52)	gyrB(10)	icd(14)	mdh(17)	purA(25)	recA(17)
GCA_003337975	2019_Cummins	Chicken	APEC	5598308	5298	E	57	adk(6)	fumC(31)	gyrB(5)	icd(28)	mdh(1)	purA(1)	recA(2)
GCA_003337985	2019_Cummins	Chicken	APEC	5539138	5213	E	57	adk(6)	fumC(31)	gyrB(5)	icd(28)	mdh(1)	purA(1)	recA(2)
GCA_003338015	2019_Cummins	Chicken	APEC	5497752	5192	E	350	adk(6)	fumC(31)	gyrB(83)	icd(28)	mdh(1)	purA(1)	recA(2)
GCA_003338035	2019_Cummins	Chicken	APEC	5005449	4764	C	23	adk(6)	fumC(4)	gyrB(12)	icd(1)	mdh(20)	purA(13)	recA(7)
GCA_003338055	2019_Cummins	Chicken	APEC	5482747	5167	E	350	adk(6)	fumC(31)	gyrB(83)	icd(28)	mdh(1)	purA(1)	recA(2)
GCA_003338065	2019_Cummins	Chicken	APEC	5073722	4824	G	117	adk(20)	fumC(45)	gyrB(41)	icd(43)	mdh(5)	purA(32)	recA(2)
GCA_003338075	2019_Cummins	Chicken	APEC	5290772	5085	B1	155	adk(6)	fumC(4)	gyrB(14)	icd(16)	mdh(24)	purA(8)	recA(14)
GCA_003338115	2019_Cummins	Chicken	APEC	5271266	5006	D	973	adk(154)	fumC(187)	gyrB(22)	icd(52)	mdh(130)	purA(129)	recA(4)
GCA_003338135	2019_Cummins	Chicken	APEC	5460276	5113	D	68	adk(33)	fumC(26)	gyrB(2)	icd(31)	mdh(5)	purA(16)	recA(19)
GCA_003338155	2019_Cummins	Chicken	APEC	5270645	5068	G	117	adk(20)	fumC(45)	gyrB(41)	icd(43)	mdh(5)	purA(32)	recA(2)
GCA_003338165	2019_Cummins	Chicken	APEC	5494159	5192	E	350	adk(6)	fumC(31)	gyrB(83)	icd(28)	mdh(1)	purA(1)	recA(2)
GCA_003338175	2019_Cummins	Chicken	APEC	5448360	5134	D	362	adk(62)	fumC(100)	gyrB(17)	icd(31)	mdh(5)	purA(5)	recA(4)
GCA_003338215	2019_Cummins	Chicken	APEC	5694104	5438	D	69	adk(21)	fumC(35)	gyrB(27)	icd(6)	mdh(5)	purA(5)	recA(4)
GCA_003338225	2019_Cummins	Chicken	APEC	5413714	5258	B2	95	adk(37)	fumC(38)	gyrB(19)	icd(37)	mdh(17)	purA(11)	recA(26)
GCA_003338235	2019_Cummins	Chicken	APEC	5499485	5186	E	350	adk(6)	fumC(31)	gyrB(83)	icd(28)	mdh(1)	purA(1)	recA(2)
GCA_003338275	2019_Cummins	Chicken	APEC	5497426	5212	E	350	adk(6)	fumC(31)	gyrB(83)	icd(28)	mdh(1)	purA(1)	recA(2)
GCA_003338295	2019_Cummins	Turkey	APEC	5200037	4982	B2	429	adk(97)	fumC(40)	gyrB(93)	icd(13)	mdh(23)	purA(28)	recA(66)
GCA_003338305	2019_Cummins	Chicken	APEC	5326298	5075	D	973	adk(154)	fumC(187)	gyrB(22)	icd(52)	mdh(130)	purA(129)	recA(4)
GCA_003338325	2019_Cummins	Turkey	APEC	4827482	4599	A	1303	adk(10)	fumC(7)	gyrB(4)	icd(8)	mdh(12)	purA(35)	recA(2)
GCA_003338355	2019_Cummins	Chicken	APEC	5617584	5307	E	57	adk(6)	fumC(31)	gyrB(5)	icd(28)	mdh(1)	purA(1)	recA(2)
GCA_003338365	2019_Cummins	Turkey	APEC	5295758	5075	B2	429	adk(97)	fumC(40)	gyrB(93)	icd(13)	mdh(23)	purA(28)	recA(66)
GCA_003338395	2019_Cummins	Chicken	APEC	5216812	5009	C	3589	adk(6)	fumC(462)	gyrB(348)	icd(9)	mdh(9)	purA(292)	recA(7)
GCA_003338405	2019_Cummins	Turkey	APEC	5170495	4947	B2	429	adk(97)	fumC(40)	gyrB(93)	icd(13)	mdh(23)	purA(28)	recA(66)
GCA_003338435	2019_Cummins	Chicken	APEC	5482536	5171	E	350	adk(6)	fumC(31)	gyrB(83)	icd(28)	mdh(1)	purA(1)	recA(2)
GCA_003338445	2019_Cummins	Chicken	APEC	5487845	5180	E	350	adk(6)	fumC(31)	gyrB(83)	icd(28)	mdh(1)	purA(1)	recA(2)
GCA_003338455	2019_Cummins	Chicken	APEC	5326211	4993	E	57	adk(6)	fumC(31)	gyrB(5)	icd(28)	mdh(1)	purA(1)	recA(2)
GCA_003338465	2019_Cummins	Chicken	APEC	5310802	5113	G	117	adk(20)	fumC(45)	gyrB(41)	icd(43)	mdh(5)	purA(32)	recA(2)
GCA_003338515	2019_Cummins	Chicken	APEC	5355371	5170	B2	95	adk(37)	fumC(38)	gyrB(19)	icd(37)	mdh(17)	purA(11)	recA(26)
GCA_003338525	2019_Cummins	Chicken	APEC	5330560	5086	B1	1673	adk(6)	fumC(23)	gyrB(4)	icd(1)	mdh(7)	purA(8)	recA(14)
GCA_003338535	2019_Cummins	Chicken	APEC	5380775	5062	E	350	adk(6)	fumC(31)	gyrB(83)	icd(28)	mdh(1)	purA(1)	recA(2)
GCA_003338545	2019_Cummins	Chicken	APEC	5422876	5244	B2	95	adk(37)	fumC(38)	gyrB(19)	icd(37)	mdh(17)	purA(11)	recA(26)
GCA_003338635	2019_Cummins	Chicken	APEC	5461261	5236	A	665	adk(122)	fumC(11)	gyrB(125)	icd(12)	mdh(96)	purA(8)	recA(2)
GCA_003338645	2019_Cummins	Chicken	APEC	5344961	5092	B1	1673	adk(6)	fumC(23)	gyrB(4)	icd(1)	mdh(7)	purA(8)	recA(14)
GCA_003338655	2019_Cummins	Chicken	APEC	5188264	4961	B2	95	adk(37)	fumC(38)	gyrB(19)	icd(37)	mdh(17)	purA(11)	recA(26)
GCA_003338695	2019_Cummins	Chicken	APEC	5289997	5052	G	117	adk(20)	fumC(45)	gyrB(41)	icd(43)	mdh(5)	purA(32)	recA(2)
GCA_003338705	2019_Cummins	Chicken	APEC	5380754	5056	D	362	adk(62)	fumC(100)	gyrB(17)	icd(31)	mdh(5)	purA(5)	recA(4)
GCA_003338735	2019_Cummins	Chicken	APEC	5168493	4907	G	117	adk(20)	fumC(45)	gyrB(41)	icd(43)	mdh(5)	purA(32)	recA(2)
GCA_003338785	2019_Cummins	Chicken	APEC	4937743	4697	A	93	adk(6)	fumC(11)	gyrB(4)	icd(10)	mdh(7)	purA(8)	recA(6)
GCA_003338795	2019_Cummins	Chicken	APEC	5224383	5009	G	117	adk(20)	fumC(45)	gyrB(41)	icd(43)	mdh(5)	purA(32)	recA(2)
GCA_003338805	2019_Cummins	Chicken	APEC	5468006	5158	E	350	adk(6)	fumC(31)	gyrB(83)	icd(28)	mdh(1)	purA(1)	recA(2)
GCA_003338815	2019_Cummins	Chicken	APEC	5483650	5174	E	350	adk(6)	fumC(31)	gyrB(83)	icd(28)	mdh(1)	purA(1)	recA(2)
GCA_003338865	2019_Cummins	Chicken	APEC	5263969	5131	A	10	adk(10)	fumC(11)	gyrB(4)	icd(8)	mdh(8)	purA(8)	recA(2)
GCA_003338875	2019_Cummins	Chicken	APEC	4964868	4671	B1	155	adk(6)	fumC(4)	gyrB(14)	icd(16)	mdh(24)	purA(8)	recA(14)
GCA_003338885	2019_Cummins	Turkey	APEC	5387726	5199	G	1163	adk(20)	fumC(45)	gyrB(56)	icd(106)	mdh(7)	purA(50)	recA(46)
GCA_003338905	2019_Cummins	Chicken	APEC	5382033	5067	F	354	adk(85)	fumC(88)	gyrB(78)	icd(29)	mdh(59)	purA(58)	recA(62)
GCA_003338945	2019_Cummins	Chicken	APEC	5374271	5092	D	8398	adk(35)	fumC(132)	gyrB(2)	icd(27)	mdh(718)	purA(5)	recA(4)
GCA_003338955	2019_Cummins	Chicken	APEC	5135723	4896	B2	131	adk(53)	fumC(40)	gyrB(47)	icd(13)	mdh(36)	purA(28)	recA(29)
GCA_003338965	2019_Cummins	Chicken	APEC	5518745	5339	G	117	adk(20)	fumC(45)	gyrB(41)	icd(43)	mdh(5)	purA(32)	recA(2)
GCA_003338975	2019_Cummins	Turkey	APEC	5211413	4992	B2	429	adk(97)	fumC(40)	gyrB(93)	icd(13)	mdh(23)	purA(28)	recA(66)
GCA_003339025	2019_Cummins	Chicken	APEC	5178100	4894	D	973	adk(154)	fumC(187)	gyrB(22)	icd(52)	mdh(130)	purA(129)	recA(4)
GCA_003339565	2019_Cummins	Chicken	APEC	5267961	4937	D	973	adk(154)	fumC(187)	gyrB(22)	icd(52)	mdh(130)	purA(129)	recA(4)
GCA_009394175	2019_Li	Chicken	AFEC	5240013	4998	A	167	adk(10)	fumC(11)	gyrB(4)	icd(8)	mdh(8)	purA(13)	recA(2)
GCA_009394145	2019_Li	Chicken	AFEC	4847938	4598	B1	8666	adk(6)	fumC(4)	gyrB(733)	icd(1)	mdh(20)	purA(62)	recA(7)
GCA_003999795	2019_Liu	Goose	AFEC	4986450	4756	B1	3076	adk(6)	fumC(29)	gyrB(14)	icd(18)	mdh(9)	purA(26)	recA(14)
GCA_004014735	2019_Liu	Goose	AFEC	5167646	5158	A	8809	adk(10)	fumC(1221)	gyrB(5)	icd(8)	mdh(8)	purA(18)	recA(2)
GCA_003999815	2019_Liu	Goose	AFEC	4930048	4756	A	48	adk(6)	fumC(11)	gyrB(4)	icd(8)	mdh(8)	purA(8)	recA(2)
GCA_003971215	2019_Liu	Goose	AFEC	4814158	4689	A	48	adk(6)	fumC(11)	gyrB(4)	icd(8)	mdh(8)	purA(8)	recA(2)
SRR9971412	2019_Maciuca	Chicken	AFEC	5179700	5027	A	10	adk(10)	fumC(11)	gyrB(4)	icd(8)	mdh(8)	purA(8)	recA(2)
SRR9971411	2019_Maciuca	Chicken	AFEC	4891468	4626	A	10620	adk(6)	fumC(11)	gyrB(818)	icd(10)	mdh(7)	purA(8)	recA(6)
SRR9971410	2019_Maciuca	Chicken	AFEC	5281442	4964	D	1914	adk(83)	fumC(306)	gyrB(245)	icd(260)	mdh(209)	purA(16)	recA(181)
SRR9971409	2019_Maciuca	Chicken	AFEC	5309642	5007	D	1914	adk(83)	fumC(306)	gyrB(245)	icd(260)	mdh(209)	purA(16)	recA(181)
SRR9971416	2019_Maciuca	Chicken	AFEC	4980036	4706	E	1140	adk(83)	fumC(23)	gyrB(164)	icd(181)	mdh(80)	purA(1)	recA(42)
SRR9971415	2019_Maciuca	Chicken	AFEC	5085613	4831	E	1140	adk(83)	fumC(23)	gyrB(164)	icd(181)	mdh(80)	purA(1)	recA(42)
SRR9971414	2019_Maciuca	Chicken	AFEC	5192126	4836	E	1011	adk(6)	fumC(4)	gyrB(159)	icd(44)	mdh(112)	purA(1)	recA(17)
SRR9971413	2019_Maciuca	Chicken	AFEC	4708918	4467	B1	3580	adk(6)	fumC(65)	gyrB(344)	icd(1)	mdh(11)	purA(13)	recA(6)
SRR9971418	2019_Maciuca	Chicken	AFEC	5202701	4840	E	1011	adk(6)	fumC(4)	gyrB(159)	icd(44)	mdh(112)	purA(1)	recA(17)
SRR9971417	2019_Maciuca	Chicken	AFEC	5230721	4974	B1	453	adk(99)	fumC(6)	gyrB(33)	icd(33)	mdh(24)	purA(8)	recA(7)
SRR9971482	2019_Maciuca	Chicken	AFEC	5206197	4963	C	88	adk(6)	fumC(4)	gyrB(12)	icd(1)	mdh(20)	purA(12)	recA(7)
SRR9971481	2019_Maciuca	Chicken	AFEC	4943500	4691	A	744	adk(10)	fumC(11)	gyrB(135)	icd(8)	mdh(8)	purA(8)	recA(2)
SRR9971484	2019_Maciuca	Chicken	AFEC	5474569	5151	E	57	adk(6)	fumC(31)	gyrB(5)	icd(28)	mdh(1)	purA(1)	recA(2)
SRR9971483	2019_Maciuca	Chicken	AFEC	5029450	4791	B1	295	adk(6)	fumC(4)	gyrB(12)	icd(1)	mdh(9)	purA(2)	recA(7)
SRR9971486	2019_Maciuca	Chicken	AFEC	5046151	4832	B1	295	adk(6)	fumC(4)	gyrB(12)	icd(1)	mdh(9)	purA(2)	recA(7)
SRR9971485	2019_Maciuca	Chicken	AFEC	5475764	5140	E	57	adk(6)	fumC(31)	gyrB(5)	icd(28)	mdh(1)	purA(1)	recA(2)
SRR9971488	2019_Maciuca	Chicken	AFEC	5030680	4799	B1	295	adk(6)	fumC(4)	gyrB(12)	icd(1)	mdh(9)	purA(2)	recA(7)
SRR9971420	2019_Maciuca	Chicken	AFEC	5211982	4964	C	88	adk(6)	fumC(4)	gyrB(12)	icd(1)	mdh(20)	purA(12)	recA(7)
SRR9971421	2019_Maciuca	Chicken	AFEC	5080157	4876	B1	295	adk(6)	fumC(4)	gyrB(12)	icd(1)	mdh(9)	purA(2)	recA(7)
SRR9971422	2019_Maciuca	Chicken	AFEC	5118096	4879	B1	602	adk(6)	fumC(19)	gyrB(33)	icd(26)	mdh(11)	purA(8)	recA(6)
SRR9971427	2019_Maciuca	Chicken	AFEC	5069260	4824	B1	58	adk(6)	fumC(4)	gyrB(4)	icd(16)	mdh(24)	purA(8)	recA(14)
SRR9971428	2019_Maciuca	Chicken	AFEC	5155273	4953	F	2171	adk(260)	fumC(88)	gyrB(78)	icd(29)	mdh(70)	purA(158)	recA(2)
SRR9971469	2019_Maciuca	Chicken	AFEC	5060722	4778	B1	58	adk(6)	fumC(4)	gyrB(4)	icd(16)	mdh(24)	purA(8)	recA(14)
SRR9971468	2019_Maciuca	Chicken	AFEC	5339695	5038	D	1914	adk(83)	fumC(306)	gyrB(245)	icd(260)	mdh(209)	purA(16)	recA(181)
SRR9971467	2019_Maciuca	Chicken	AFEC	5079818	4842	B1	3858	adk(9)	fumC(6)	gyrB(33)	icd(131)	mdh(9)	purA(8)	recA(7)
SRR9971466	2019_Maciuca	Chicken	AFEC	5388962	5308	A	1594	adk(6)	fumC(11)	gyrB(4)	icd(234)	mdh(7)	purA(8)	recA(6)
SRR9971472	2019_Maciuca	Chicken	AFEC	4931133	4666	A	744	adk(10)	fumC(11)	gyrB(135)	icd(8)	mdh(8)	purA(8)	recA(2)
SRR9971471	2019_Maciuca	Chicken	AFEC	5134373	4846	B1	156	adk(6)	fumC(29)	gyrB(32)	icd(16)	mdh(11)	purA(8)	recA(44)
SRR9971470	2019_Maciuca	Chicken	AFEC	5453028	5101	E	57	adk(6)	fumC(31)	gyrB(5)	icd(28)	mdh(1)	purA(1)	recA(2)
SRR9971465	2019_Maciuca	Chicken	AFEC	4663697	4440	A	189	adk(10)	fumC(27)	gyrB(5)	icd(10)	mdh(12)	purA(8)	recA(49)
SRR9971464	2019_Maciuca	Chicken	AFEC	5355744	5086	F	2171	adk(260)	fumC(88)	gyrB(78)	icd(29)	mdh(70)	purA(158)	recA(2)
SRR9971462	2019_Maciuca	Chicken	AFEC	5143080	4903	B1	156	adk(6)	fumC(29)	gyrB(32)	icd(16)	mdh(11)	purA(8)	recA(44)
SRR9971463	2019_Maciuca	Chicken	AFEC	4812199	4534	B1	3580	adk(6)	fumC(65)	gyrB(344)	icd(1)	mdh(11)	purA(13)	recA(6)
SRR9971460	2019_Maciuca	Chicken	AFEC	5226072	4975	D	69	adk(21)	fumC(35)	gyrB(27)	icd(6)	mdh(5)	purA(5)	recA(4)
SRR9971458	2019_Maciuca	Chicken	AFEC	4517285	4247	A	10	adk(10)	fumC(11)	gyrB(4)	icd(8)	mdh(8)	purA(8)	recA(2)
SRR9971459	2019_Maciuca	Chicken	AFEC	4847997	4591	A	744	adk(10)	fumC(11)	gyrB(135)	icd(8)	mdh(8)	purA(8)	recA(2)
SRR9971456	2019_Maciuca	Chicken	AFEC	5056270	4814	B1	295	adk(6)	fumC(4)	gyrB(12)	icd(1)	mdh(9)	purA(2)	recA(7)
SRR9971457	2019_Maciuca	Chicken	AFEC	4666814	4447	A	189	adk(10)	fumC(27)	gyrB(5)	icd(10)	mdh(12)	purA(8)	recA(49)
SRR9971455	2019_Maciuca	Chicken	AFEC	5467491	5130	E	57	adk(6)	fumC(31)	gyrB(5)	icd(28)	mdh(1)	purA(1)	recA(2)
SRR9971448	2019_Maciuca	Chicken	AFEC	5256416	5042	B1	453	adk(99)	fumC(6)	gyrB(33)	icd(33)	mdh(24)	purA(8)	recA(7)
SRR9971451	2019_Maciuca	Chicken	AFEC	4709689	4464	A	398	adk(64)	fumC(7)	gyrB(1)	icd(1)	mdh(8)	purA(8)	recA(6)
SRR9971450	2019_Maciuca	Chicken	AFEC	4943157	4686	A	744	adk(10)	fumC(11)	gyrB(135)	icd(8)	mdh(8)	purA(8)	recA(2)
SRR9971445	2019_Maciuca	Chicken	AFEC	5028312	4791	B1	295	adk(6)	fumC(4)	gyrB(12)	icd(1)	mdh(9)	purA(2)	recA(7)
SRR9971444	2019_Maciuca	Chicken	AFEC	4714524	4472	A	398	adk(64)	fumC(7)	gyrB(1)	icd(1)	mdh(8)	purA(8)	recA(6)
SRR9971447	2019_Maciuca	Chicken	AFEC	4947635	4784	B1	295	adk(6)	fumC(4)	gyrB(12)	icd(1)	mdh(9)	purA(2)	recA(7)
SRR9971446	2019_Maciuca	Chicken	AFEC	4680557	4467	A	189	adk(10)	fumC(27)	gyrB(5)	icd(10)	mdh(12)	purA(8)	recA(49)
SRR9971443	2019_Maciuca	Chicken	AFEC	4730267	4517	A	398	adk(64)	fumC(7)	gyrB(1)	icd(1)	mdh(8)	purA(8)	recA(6)
SRR9971442	2019_Maciuca	Chicken	AFEC	5075575	4800	B1	58	adk(6)	fumC(4)	gyrB(4)	icd(16)	mdh(24)	purA(8)	recA(14)
SRR9971507	2019_Maciuca	Chicken	AFEC	5237119	4999	D	69	adk(21)	fumC(35)	gyrB(27)	icd(6)	mdh(5)	purA(5)	recA(4)
SRR9971509	2019_Maciuca	Chicken	AFEC	5566601	5291	D	115	adk(4)	fumC(26)	gyrB(39)	icd(25)	mdh(5)	purA(31)	recA(19)
SRR9971510	2019_Maciuca	Chicken	AFEC	5305672	5049	D	69	adk(21)	fumC(35)	gyrB(27)	icd(6)	mdh(5)	purA(5)	recA(4)
SRR9971511	2019_Maciuca	Chicken	AFEC	4925673	4666	A	744	adk(10)	fumC(11)	gyrB(135)	icd(8)	mdh(8)	purA(8)	recA(2)
SRR9971512	2019_Maciuca	Chicken	AFEC	5121656	4877	B1	602	adk(6)	fumC(19)	gyrB(33)	icd(26)	mdh(11)	purA(8)	recA(6)
SRR9971452	2019_Maciuca	Chicken	AFEC	5105792	4884	B1	295	adk(6)	fumC(4)	gyrB(12)	icd(1)	mdh(9)	purA(2)	recA(7)
SRR9971453	2019_Maciuca	Chicken	AFEC	5170752	5067	A	10	adk(10)	fumC(11)	gyrB(4)	icd(8)	mdh(8)	purA(8)	recA(2)
SRR9971515	2019_Maciuca	Chicken	AFEC	5071097	4843	B1	1463	adk(6)	fumC(95)	gyrB(4)	icd(222)	mdh(7)	purA(7)	recA(7)
SRR9971516	2019_Maciuca	Chicken	AFEC	5142278	5059	A	10	adk(10)	fumC(11)	gyrB(4)	icd(8)	mdh(8)	purA(8)	recA(2)
SRR9971497	2019_Maciuca	Chicken	AFEC	5042099	4822	B1	295	adk(6)	fumC(4)	gyrB(12)	icd(1)	mdh(9)	purA(2)	recA(7)
SRR9971496	2019_Maciuca	Chicken	AFEC	5047110	4841	B1	295	adk(6)	fumC(4)	gyrB(12)	icd(1)	mdh(9)	purA(2)	recA(7)
SRR9971495	2019_Maciuca	Chicken	AFEC	5167010	4889	B1	359	adk(43)	fumC(41)	gyrB(15)	icd(90)	mdh(11)	purA(8)	recA(6)
SRR9971494	2019_Maciuca	Chicken	AFEC	5021453	4788	B1	295	adk(6)	fumC(4)	gyrB(12)	icd(1)	mdh(9)	purA(2)	recA(7)
SRR9971479	2019_Maciuca	Chicken	AFEC	5127961	4869	B1	602	adk(6)	fumC(19)	gyrB(33)	icd(26)	mdh(11)	purA(8)	recA(6)
SRR9971476	2019_Maciuca	Chicken	AFEC	5202613	5067	B1	453	adk(99)	fumC(6)	gyrB(33)	icd(33)	mdh(24)	purA(8)	recA(7)
SRR9971440	2019_Maciuca	Chicken	AFEC	4916121	4668	A	744	adk(10)	fumC(11)	gyrB(135)	icd(8)	mdh(8)	purA(8)	recA(2)
SRR9971439	2019_Maciuca	Chicken	AFEC	4892438	4658	A	744	adk(10)	fumC(11)	gyrB(135)	icd(8)	mdh(8)	purA(8)	recA(2)
SRR9971433	2019_Maciuca	Chicken	AFEC	5046593	4835	B1	295	adk(6)	fumC(4)	gyrB(12)	icd(1)	mdh(9)	purA(2)	recA(7)
SRR9971434	2019_Maciuca	Chicken	AFEC	5029815	4793	B1	58	adk(6)	fumC(4)	gyrB(4)	icd(16)	mdh(24)	purA(8)	recA(14)
SRR9971432	2019_Maciuca	Chicken	AFEC	5179253	4901	B1	359	adk(43)	fumC(41)	gyrB(15)	icd(90)	mdh(11)	purA(8)	recA(6)
SRR9971437	2019_Maciuca	Chicken	AFEC	5577008	5303	D	115	adk(4)	fumC(26)	gyrB(39)	icd(25)	mdh(5)	purA(31)	recA(19)
SRR9971438	2019_Maciuca	Chicken	AFEC	5579920	5360	D	115	adk(4)	fumC(26)	gyrB(39)	icd(25)	mdh(5)	purA(31)	recA(19)
SRR9971435	2019_Maciuca	Chicken	AFEC	4709532	4472	A	398	adk(64)	fumC(7)	gyrB(1)	icd(1)	mdh(8)	purA(8)	recA(6)
SRR9971436	2019_Maciuca	Chicken	AFEC	5022813	4783	B1	295	adk(6)	fumC(4)	gyrB(12)	icd(1)	mdh(9)	purA(2)	recA(7)
SRR9971429	2019_Maciuca	Chicken	AFEC	5031080	4798	B1	295	adk(6)	fumC(4)	gyrB(12)	icd(1)	mdh(9)	purA(2)	recA(7)
SRR9971430	2019_Maciuca	Chicken	AFEC	5083738	4850	A	10	adk(10)	fumC(11)	gyrB(4)	icd(8)	mdh(8)	purA(8)	recA(2)
SRR9971478	2019_Maciuca	Chicken	AFEC	5456052	5103	E	57	adk(6)	fumC(31)	gyrB(5)	icd(28)	mdh(1)	purA(1)	recA(2)
SRR9971477	2019_Maciuca	Chicken	AFEC	5035872	4831	B1	295	adk(6)	fumC(4)	gyrB(12)	icd(1)	mdh(9)	purA(2)	recA(7)
SRR9971406	2019_Maciuca	Chicken	AFEC	5140759	4851	E	1140	adk(83)	fumC(23)	gyrB(164)	icd(181)	mdh(80)	purA(1)	recA(42)
SRR9971405	2019_Maciuca	Chicken	AFEC	4896929	4606	A	3270	adk(6)	fumC(11)	gyrB(4)	icd(8)	mdh(8)	purA(8)	recA(6)
SRR9971408	2019_Maciuca	Chicken	AFEC	5134469	4834	B1	162	adk(9)	fumC(65)	gyrB(5)	icd(1)	mdh(9)	purA(13)	recA(6)
SRR9971407	2019_Maciuca	Chicken	AFEC	5152106	4822	C	88	adk(6)	fumC(4)	gyrB(12)	icd(1)	mdh(20)	purA(12)	recA(7)
SRR9971475	2019_Maciuca	Chicken	AFEC	5485926	5330	A	1594	adk(6)	fumC(11)	gyrB(4)	icd(234)	mdh(7)	purA(8)	recA(6)
SRR9971474	2019_Maciuca	Chicken	AFEC	5027742	4723	E	1140	adk(83)	fumC(23)	gyrB(164)	icd(181)	mdh(80)	purA(1)	recA(42)
SRR9971499	2019_Maciuca	Chicken	AFEC	5239606	4956	B1	58	adk(6)	fumC(4)	gyrB(4)	icd(16)	mdh(24)	purA(8)	recA(14)
SRR9971500	2019_Maciuca	Chicken	AFEC	5059494	4766	B1	162	adk(9)	fumC(65)	gyrB(5)	icd(1)	mdh(9)	purA(13)	recA(6)
SRR9971501	2019_Maciuca	Chicken	AFEC	5019132	4789	B1	345	adk(6)	fumC(4)	gyrB(14)	icd(1)	mdh(20)	purA(62)	recA(7)
SRR9971502	2019_Maciuca	Chicken	AFEC	5333417	5133	A	93	adk(6)	fumC(11)	gyrB(4)	icd(10)	mdh(7)	purA(8)	recA(6)
SRR9971503	2019_Maciuca	Chicken	AFEC	5348897	5068	D	1914	adk(83)	fumC(306)	gyrB(245)	icd(260)	mdh(209)	purA(16)	recA(181)
SRR9971504	2019_Maciuca	Chicken	AFEC	5076093	4791	E	1140	adk(83)	fumC(23)	gyrB(164)	icd(181)	mdh(80)	purA(1)	recA(42)
SRR9971505	2019_Maciuca	Chicken	AFEC	5474618	5142	E	57	adk(6)	fumC(31)	gyrB(5)	icd(28)	mdh(1)	purA(1)	recA(2)
SRR9971506	2019_Maciuca	Chicken	AFEC	4938778	4683	A	744	adk(10)	fumC(11)	gyrB(135)	icd(8)	mdh(8)	purA(8)	recA(2)
SRR9971491	2019_Maciuca	Chicken	AFEC	5476270	5141	E	57	adk(6)	fumC(31)	gyrB(5)	icd(28)	mdh(1)	purA(1)	recA(2)
SRR9971492	2019_Maciuca	Chicken	AFEC	5085282	4832	E	1140	adk(83)	fumC(23)	gyrB(164)	icd(181)	mdh(80)	purA(1)	recA(42)
SRR9971514	2019_Maciuca	Chicken	AFEC	5086126	4830	E	1140	adk(83)	fumC(23)	gyrB(164)	icd(181)	mdh(80)	purA(1)	recA(42)
SRR9971513	2019_Maciuca	Chicken	AFEC	5341193	5166	A	93	adk(6)	fumC(11)	gyrB(4)	icd(10)	mdh(7)	purA(8)	recA(6)
ERR2223767	2019_Zajac	Turkey	AFEC	5120475	4847	D	2001	adk(200)	fumC(3)	gyrB(17)	icd(6)	mdh(45)	purA(5)	recA(191)
ERR2223768	2019_Zajac	Turkey	AFEC	4712686	4469	A	4598	adk(224)	fumC(4)	gyrB(54)	icd(247)	mdh(11)	purA(1)	recA(6)
ERR2223916	2019_Zajac	Turkey	AFEC	5137159	4910	B1	155	adk(6)	fumC(4)	gyrB(14)	icd(16)	mdh(24)	purA(8)	recA(14)
ERR2223917	2019_Zajac	Chicken	AFEC	5275421	5019	B2	141	adk(13)	fumC(52)	gyrB(10)	icd(14)	mdh(17)	purA(25)	recA(17)
ERR2223918	2019_Zajac	Turkey	AFEC	4908895	4635	A	617	adk(10)	fumC(11)	gyrB(4)	icd(8)	mdh(8)	purA(13)	recA(73)
ERR2223919	2019_Zajac	Turkey	AFEC	4924915	4684	A	93	adk(6)	fumC(11)	gyrB(4)	icd(10)	mdh(7)	purA(8)	recA(6)
ERR2223920	2019_Zajac	Turkey	AFEC	5380596	5146	B1	1126	adk(6)	fumC(4)	gyrB(4)	icd(16)	mdh(24)	purA(5)	recA(14)
ERR2223921	2019_Zajac	Chicken	AFEC	5306751	5121	A	189	adk(10)	fumC(27)	gyrB(5)	icd(10)	mdh(12)	purA(8)	recA(49)
ERR2223922	2019_Zajac	Chicken	AFEC	4746475	4542	A	398	adk(64)	fumC(7)	gyrB(1)	icd(1)	mdh(8)	purA(8)	recA(6)
ERR2223923	2019_Zajac	Turkey	AFEC	5151316	4921	B1	155	adk(6)	fumC(4)	gyrB(14)	icd(16)	mdh(24)	purA(8)	recA(14)
ERR2223924	2019_Zajac	Turkey	AFEC	5042192	4778	B1	156	adk(6)	fumC(29)	gyrB(32)	icd(16)	mdh(11)	purA(8)	recA(44)
ERR2223925	2019_Zajac	Turkey	AFEC	4910251	4631	A	617	adk(10)	fumC(11)	gyrB(4)	icd(8)	mdh(8)	purA(13)	recA(73)
ERR2223926	2019_Zajac	Turkey	AFEC	5321940	5256	A	1564	adk(10)	fumC(252)	gyrB(5)	icd(8)	mdh(7)	purA(8)	recA(2)
ERR2223928	2019_Zajac	Turkey	AFEC	4854004	4620	A	10	adk(10)	fumC(11)	gyrB(4)	icd(8)	mdh(8)	purA(8)	recA(2)
ERR2223929	2019_Zajac	Turkey	AFEC	5559176	5273	F	624	adk(92)	fumC(4)	gyrB(87)	icd(96)	mdh(70)	purA(58)	recA(91)
ERR2223931	2019_Zajac	Turkey	AFEC	4686342	4441	A	10	adk(10)	fumC(11)	gyrB(4)	icd(8)	mdh(8)	purA(8)	recA(2)
ERR2223932	2019_Zajac	Turkey	AFEC	5078412	4729	E	753	adk(12)	fumC(93)	gyrB(136)	icd(30)	mdh(112)	purA(1)	recA(2)
ERR2223933	2019_Zajac	Turkey	AFEC	5648615	5340	F	354	adk(85)	fumC(88)	gyrB(78)	icd(29)	mdh(59)	purA(58)	recA(62)
ERR2223966	2019_Zajac	Chicken	AFEC	4888956	4648	A	7976	adk(6)	fumC(11)	gyrB(4)	icd(8)	mdh(133)	purA(8)	recA(2)
ERR2223967	2019_Zajac	Chicken	AFEC	5264026	4956	E	1011	adk(6)	fumC(4)	gyrB(159)	icd(44)	mdh(112)	purA(1)	recA(17)
ERR2223968	2019_Zajac	Turkey	AFEC	5124924	4916	A	3897	adk(10)	fumC(7)	gyrB(4)	icd(8)	mdh(12)	purA(8)	recA(7)
ERR2223969	2019_Zajac	Turkey	AFEC	5156967	4927	A	3897	adk(10)	fumC(7)	gyrB(4)	icd(8)	mdh(12)	purA(8)	recA(7)
ERR2223970	2019_Zajac	Turkey	AFEC	5320119	5120	B1	1611	adk(6)	fumC(4)	gyrB(15)	icd(18)	mdh(9)	purA(26)	recA(7)
ERR2223971	2019_Zajac	Turkey	AFEC	4727339	4535	A	48	adk(6)	fumC(11)	gyrB(4)	icd(8)	mdh(8)	purA(8)	recA(2)
ERR2223972	2019_Zajac	Chicken	AFEC	5064113	4859	B1	86	adk(9)	fumC(6)	gyrB(33)	icd(33)	mdh(24)	purA(8)	recA(7)
ERR2223973	2019_Zajac	Turkey	AFEC	5052710	4852	B1	602	adk(6)	fumC(19)	gyrB(33)	icd(26)	mdh(11)	purA(8)	recA(6)
ERR2223974	2019_Zajac	Turkey	AFEC	5164671	5004	B1	1167	adk(6)	fumC(6)	gyrB(5)	icd(10)	mdh(9)	purA(8)	recA(2)
ERR2223975	2019_Zajac	Chicken	AFEC	4913600	4665	A	1303	adk(10)	fumC(7)	gyrB(4)	icd(8)	mdh(12)	purA(35)	recA(2)
ERR2223976	2019_Zajac	Turkey	AFEC	5531292	5206	F	7977	adk(85)	fumC(88)	gyrB(78)	icd(888)	mdh(59)	purA(58)	recA(62)
ERR2223977	2019_Zajac	Chicken	AFEC	5079266	4886	B1	359	adk(43)	fumC(41)	gyrB(15)	icd(90)	mdh(11)	purA(8)	recA(6)
ERR2223978	2019_Zajac	Chicken	AFEC	5283138	4991	E	1011	adk(6)	fumC(4)	gyrB(159)	icd(44)	mdh(112)	purA(1)	recA(17)
ERR2223979	2019_Zajac	Turkey	AFEC	5203365	4932	E	1011	adk(6)	fumC(4)	gyrB(159)	icd(44)	mdh(112)	purA(1)	recA(17)
ERR2223980	2019_Zajac	Turkey	AFEC	5132773	4898	B1	155	adk(6)	fumC(4)	gyrB(14)	icd(16)	mdh(24)	purA(8)	recA(14)
ERR2223985	2019_Zajac	Chicken	AFEC	5204677	4978	B1	359	adk(43)	fumC(41)	gyrB(15)	icd(90)	mdh(11)	purA(8)	recA(6)
ERR2223986	2019_Zajac	Turkey	AFEC	5089307	4814	A	617	adk(10)	fumC(11)	gyrB(4)	icd(8)	mdh(8)	purA(13)	recA(73)
ERR2223987	2019_Zajac	Turkey	AFEC	5099183	4883	B2	1851	adk(170)	fumC(40)	gyrB(93)	icd(13)	mdh(17)	purA(28)	recA(166)
ERR2223988	2019_Zajac	Turkey	AFEC	5402371	5182	B1	1196	adk(6)	fumC(6)	gyrB(33)	icd(26)	mdh(11)	purA(8)	recA(2)
ERR2223989	2019_Zajac	Turkey	AFEC	5224293	5033	A	93	adk(6)	fumC(11)	gyrB(4)	icd(10)	mdh(7)	purA(8)	recA(6)
ERR2223990	2019_Zajac	Turkey	AFEC	5309547	4992	E	5979	adk(6)	fumC(773)	gyrB(26)	icd(12)	mdh(24)	purA(2)	recA(2)
ERR2223991	2019_Zajac	Chicken	AFEC	5098985	4920	B1	359	adk(43)	fumC(41)	gyrB(15)	icd(90)	mdh(11)	purA(8)	recA(6)
ERR2223992	2019_Zajac	Turkey	AFEC	5200951	5064	B1	533	adk(6)	fumC(4)	gyrB(5)	icd(18)	mdh(11)	purA(8)	recA(14)
ERR2223993	2019_Zajac	Turkey	AFEC	5174559	4941	B1	58	adk(6)	fumC(4)	gyrB(4)	icd(16)	mdh(24)	purA(8)	recA(14)
ERR2223994	2019_Zajac	Turkey	AFEC	5276766	5083	B2	919	adk(38)	fumC(24)	gyrB(84)	icd(13)	mdh(17)	purA(30)	recA(34)
ERR2223995	2019_Zajac	Turkey	AFEC	5054977	4838	B1	58	adk(6)	fumC(4)	gyrB(4)	icd(16)	mdh(24)	purA(8)	recA(14)
ERR2223996	2019_Zajac	Turkey	AFEC	4953266	4699	B1	949	adk(6)	fumC(4)	gyrB(14)	icd(16)	mdh(24)	purA(8)	recA(6)
ERR2223997	2019_Zajac	Turkey	AFEC	4908344	4703	A	7315	adk(136)	fumC(11)	gyrB(4)	icd(1)	mdh(9)	purA(18)	recA(7)
ERR2223998	2019_Zajac	Turkey	AFEC	5156423	4970	B1	154	adk(6)	fumC(6)	gyrB(5)	icd(10)	mdh(9)	purA(8)	recA(6)
ERR2223999	2019_Zajac	Turkey	AFEC	5323543	5011	F	624	adk(92)	fumC(4)	gyrB(87)	icd(96)	mdh(70)	purA(58)	recA(91)
ERR2224000	2019_Zajac	Chicken	AFEC	5241159	4964	E	57	adk(6)	fumC(31)	gyrB(5)	icd(28)	mdh(1)	purA(1)	recA(2)
ERR2224001	2019_Zajac	Turkey	AFEC	5061762	4864	C	410	adk(6)	fumC(4)	gyrB(12)	icd(1)	mdh(20)	purA(18)	recA(7)
ERR2224002	2019_Zajac	Turkey	AFEC	5248095	5022	D	69	adk(21)	fumC(35)	gyrB(27)	icd(6)	mdh(5)	purA(5)	recA(4)
ERR2224003	2019_Zajac	Turkey	AFEC	5475345	5208	F	354	adk(85)	fumC(88)	gyrB(78)	icd(29)	mdh(59)	purA(58)	recA(62)
ERR2224004	2019_Zajac	Turkey	AFEC	5017294	4777	G	117	adk(20)	fumC(45)	gyrB(41)	icd(43)	mdh(5)	purA(32)	recA(2)
ERR2224005	2019_Zajac	Turkey	AFEC	5208584	4953	G	7979	adk(20)	fumC(1099)	gyrB(41)	icd(43)	mdh(507)	purA(32)	recA(2)
ERR2224006	2019_Zajac	Turkey	AFEC	5257449	5156	A	1564	adk(10)	fumC(252)	gyrB(5)	icd(8)	mdh(7)	purA(8)	recA(2)
ERR2224007	2019_Zajac	Turkey	AFEC	5002151	4808	B1	359	adk(43)	fumC(41)	gyrB(15)	icd(90)	mdh(11)	purA(8)	recA(6)
ERR2224008	2019_Zajac	Turkey	AFEC	5031616	4833	B1	162	adk(9)	fumC(65)	gyrB(5)	icd(1)	mdh(9)	purA(13)	recA(6)
ERR2224009	2019_Zajac	Turkey	AFEC	5217759	4950	B1	2509	adk(6)	fumC(95)	gyrB(33)	icd(18)	mdh(9)	purA(8)	recA(6)
ERR2224010	2019_Zajac	Chicken	AFEC	4986782	4726	A	48	adk(6)	fumC(11)	gyrB(4)	icd(8)	mdh(8)	purA(8)	recA(2)
ERR2224011	2019_Zajac	Turkey	AFEC	5038729	4805	A	617	adk(10)	fumC(11)	gyrB(4)	icd(8)	mdh(8)	purA(13)	recA(73)
ERR2224012	2019_Zajac	Turkey	AFEC	5305166	5103	B2	919	adk(38)	fumC(24)	gyrB(84)	icd(13)	mdh(17)	purA(30)	recA(34)
ERR2224013	2019_Zajac	Turkey	AFEC	4901016	4643	B1	602	adk(6)	fumC(19)	gyrB(33)	icd(26)	mdh(11)	purA(8)	recA(6)
ERR2224014	2019_Zajac	Turkey	AFEC	5380523	5186	C	88	adk(6)	fumC(4)	gyrB(12)	icd(1)	mdh(20)	purA(12)	recA(7)
ERR2224015	2019_Zajac	Turkey	AFEC	5109656	4948	B1	359	adk(43)	fumC(41)	gyrB(15)	icd(90)	mdh(11)	purA(8)	recA(6)
ERR2224016	2019_Zajac	Turkey	AFEC	5000279	4781	B2	1170	adk(13)	fumC(40)	gyrB(19)	icd(13)	mdh(23)	purA(28)	recA(109)
ERR2224017	2019_Zajac	Turkey	AFEC	5031878	4819	B2	1170	adk(13)	fumC(40)	gyrB(19)	icd(13)	mdh(23)	purA(28)	recA(109)
ERR2224018	2019_Zajac	Turkey	AFEC	5232146	4964	D	349	adk(34)	fumC(36)	gyrB(39)	icd(87)	mdh(67)	purA(16)	recA(4)
ERR2224019	2019_Zajac	Turkey	AFEC	4998275	4770	C	90	adk(6)	fumC(4)	gyrB(12)	icd(1)	mdh(20)	purA(8)	recA(7)
ERR2224020	2019_Zajac	Turkey	AFEC	5486777	5235	F	354	adk(85)	fumC(88)	gyrB(78)	icd(29)	mdh(59)	purA(58)	recA(62)
ERR2224021	2019_Zajac	Chicken	AFEC	4981495	4801	A	398	adk(64)	fumC(7)	gyrB(1)	icd(1)	mdh(8)	purA(8)	recA(6)
ERR2224022	2019_Zajac	Turkey	AFEC	5265335	5111	B1	58	adk(6)	fumC(4)	gyrB(4)	icd(16)	mdh(24)	purA(8)	recA(14)
ERR2224023	2019_Zajac	Turkey	AFEC	4979089	4744	A	48	adk(6)	fumC(11)	gyrB(4)	icd(8)	mdh(8)	purA(8)	recA(2)
ERR2224024	2019_Zajac	Turkey	AFEC	4693236	4488	A	48	adk(6)	fumC(11)	gyrB(4)	icd(8)	mdh(8)	purA(8)	recA(2)
ERR2224025	2019_Zajac	Turkey	AFEC	5073599	4809	B2	2556	adk(96)	fumC(40)	gyrB(268)	icd(100)	mdh(23)	purA(28)	recA(122)
ERR2224026	2019_Zajac	Turkey	AFEC	5357030	5096	F	354	adk(85)	fumC(88)	gyrB(78)	icd(29)	mdh(59)	purA(58)	recA(62)
ERR2224027	2019_Zajac	Turkey	AFEC	5069754	4854	A	7978	adk(10)	fumC(1098)	gyrB(4)	icd(1)	mdh(8)	purA(9)	recA(2)
ERR2224029	2019_Zajac	Turkey	AFEC	5205870	4987	B1	191	adk(6)	fumC(29)	gyrB(5)	icd(18)	mdh(11)	purA(8)	recA(41)
GCA_003602135	2019_Zhuge	Duck	APEC	5101367	4901	C	410	adk(6)	fumC(4)	gyrB(12)	icd(1)	mdh(20)	purA(18)	recA(7)
GCA_009898445	2019_Zhuge	Chicken	APEC	5522583	5285	B2	131	adk(53)	fumC(40)	gyrB(47)	icd(13)	mdh(36)	purA(28)	recA(29)
GCA_009898505	2019_Zhuge	Chicken	APEC	5282924	5081	B2	95	adk(37)	fumC(38)	gyrB(19)	icd(37)	mdh(17)	purA(11)	recA(26)
GCA_009898525	2019_Zhuge	Chicken	APEC	5222043	5019	C	23	adk(6)	fumC(4)	gyrB(12)	icd(1)	mdh(20)	purA(13)	recA(7)
GCA_009898535	2019_Zhuge	Chicken	APEC	5218534	4997	G	117	adk(20)	fumC(45)	gyrB(41)	icd(43)	mdh(5)	purA(32)	recA(2)
GCA_009903585	2019_Zhuge	Chicken	APEC	5502007	5369	C	88	adk(6)	fumC(4)	gyrB(12)	icd(1)	mdh(20)	purA(12)	recA(7)
GCA_009903595	2019_Zhuge	Chicken	APEC	5452055	5244	D	1	adk(4)	fumC(2)	gyrB(2)	icd(4)	mdh(4)	purA(4)	recA(4)
GCA_018141225	2019_Zhuge	Chicken	APEC	5288506	5072	G	117	adk(20)	fumC(45)	gyrB(41)	icd(43)	mdh(5)	purA(32)	recA(2)
GCA_018141245	2019_Zhuge	Chicken	APEC	4836172	4718	A	7153	adk(6)	fumC(23)	gyrB(109)	icd(8)	mdh(8)	purA(8)	recA(2)
GCA_018141265	2019_Zhuge	Chicken	APEC	5351766	5196	G	2085	adk(20)	fumC(323)	gyrB(41)	icd(43)	mdh(5)	purA(32)	recA(2)
ERR3479017	2020_Ahmed	Chicken	AFEC	5081792	4946	A	10338	adk(6)	fumC(462)	gyrB(935)	icd(1)	mdh(8)	purA(18)	recA(2)
ERR3479018	2020_Ahmed	Chicken	AFEC	5047790	4801	A	3107	adk(10)	fumC(11)	gyrB(5)	icd(8)	mdh(7)	purA(219)	recA(2)
ERR3479019	2020_Ahmed	Chicken	AFEC	4997101	4814	A	10338	adk(6)	fumC(462)	gyrB(935)	icd(1)	mdh(8)	purA(18)	recA(2)
ERR3479020	2020_Ahmed	Chicken	AFEC	4457259	4194	cladeI	10339	adk(52)	fumC(746)	gyrB(55)	icd(324)	mdh(260)	purA(40)	recA(746)
ERR3479021	2020_Ahmed	Chicken	AFEC	4994573	4831	A	1818	adk(6)	fumC(282)	gyrB(230)	icd(1)	mdh(8)	purA(8)	recA(173)
ERR3479022	2020_Ahmed	Chicken	AFEC	4899488	4719	A	189	adk(10)	fumC(27)	gyrB(5)	icd(10)	mdh(12)	purA(8)	recA(49)
ERR3479023	2020_Ahmed	Chicken	AFEC	5255823	5102	A	43	adk(24)	fumC(11)	gyrB(4)	icd(8)	mdh(8)	purA(8)	recA(2)
ERR3479024	2020_Ahmed	Chicken	AFEC	5173597	4953	A	48	adk(6)	fumC(11)	gyrB(4)	icd(8)	mdh(8)	purA(8)	recA(2)
ERR3479025	2020_Ahmed	Chicken	AFEC	5164969	4949	A	3107	adk(10)	fumC(11)	gyrB(5)	icd(8)	mdh(7)	purA(219)	recA(2)
ERR3479026	2020_Ahmed	Chicken	AFEC	5130474	4968	A	43	adk(24)	fumC(11)	gyrB(4)	icd(8)	mdh(8)	purA(8)	recA(2)
ERR3479027	2020_Ahmed	Chicken	AFEC	5444251	5150	E	-	adk(6)	fumC(4)	gyrB(159)	icd(44)	mdh(112)	purA(-)	recA(17)
ERR3479028	2020_Ahmed	Chicken	AFEC	5010121	4813	A	43	adk(24)	fumC(11)	gyrB(4)	icd(8)	mdh(8)	purA(8)	recA(2)
ERR3479029	2020_Ahmed	Chicken	AFEC	5406587	5301	A	867	adk(6)	fumC(4)	gyrB(5)	icd(1)	mdh(8)	purA(8)	recA(2)
ERR3479030	2020_Ahmed	Chicken	AFEC	5086150	4996	A	10340	adk(1030)	fumC(11)	gyrB(4)	icd(8)	mdh(8)	purA(8)	recA(2)
ERR3479031	2020_Ahmed	Chicken	AFEC	5079760	4926	A	10338	adk(6)	fumC(462)	gyrB(935)	icd(1)	mdh(8)	purA(18)	recA(2)
ERR3479032	2020_Ahmed	Chicken	AFEC	5230392	5077	A	43	adk(24)	fumC(11)	gyrB(4)	icd(8)	mdh(8)	purA(8)	recA(2)
ERR3479033	2020_Ahmed	Chicken	AFEC	4882809	4683	B1	602	adk(6)	fumC(19)	gyrB(33)	icd(26)	mdh(11)	purA(8)	recA(6)
ERR3479035	2020_Ahmed	Chicken	AFEC	4981880	4812	B1	359	adk(43)	fumC(41)	gyrB(15)	icd(90)	mdh(11)	purA(8)	recA(6)
ERR3479036	2020_Ahmed	Chicken	AFEC	5151460	5007	A	43	adk(24)	fumC(11)	gyrB(4)	icd(8)	mdh(8)	purA(8)	recA(2)
ERR3479037	2020_Ahmed	Chicken	AFEC	4844664	4572	A	206	adk(6)	fumC(7)	gyrB(5)	icd(1)	mdh(8)	purA(18)	recA(2)
ERR3479038	2020_Ahmed	Chicken	AFEC	5148137	4905	B1	1196	adk(6)	fumC(6)	gyrB(33)	icd(26)	mdh(11)	purA(8)	recA(2)
ERR3479039	2020_Ahmed	Chicken	AFEC	4990348	4822	A	1818	adk(6)	fumC(282)	gyrB(230)	icd(1)	mdh(8)	purA(8)	recA(173)
ERR3479040	2020_Ahmed	Chicken	AFEC	4823818	4570	A	2705	adk(10)	fumC(11)	gyrB(4)	icd(10)	mdh(7)	purA(8)	recA(2)
ERR3479041	2020_Ahmed	Chicken	AFEC	5122356	4968	A	10338	adk(6)	fumC(462)	gyrB(935)	icd(1)	mdh(8)	purA(18)	recA(2)
ERR3479042	2020_Ahmed	Chicken	AFEC	5036628	4886	A	10338	adk(6)	fumC(462)	gyrB(935)	icd(1)	mdh(8)	purA(18)	recA(2)
ERR3479043	2020_Ahmed	Chicken	AFEC	5073079	4851	B1	155	adk(6)	fumC(4)	gyrB(14)	icd(16)	mdh(24)	purA(8)	recA(14)
ERR3479044	2020_Ahmed	Chicken	AFEC	5036549	4811	B1	1324	adk(6)	fumC(29)	gyrB(178)	icd(18)	mdh(11)	purA(8)	recA(41)
ERR3479045	2020_Ahmed	Chicken	AFEC	5255058	5080	A	178	adk(10)	fumC(4)	gyrB(4)	icd(8)	mdh(8)	purA(8)	recA(2)
ERR3479046	2020_Ahmed	Chicken	AFEC	5192883	4900	F	354	adk(85)	fumC(88)	gyrB(78)	icd(29)	mdh(59)	purA(58)	recA(62)
ERR3479047	2020_Ahmed	Chicken	AFEC	5326684	5181	A	43	adk(24)	fumC(11)	gyrB(4)	icd(8)	mdh(8)	purA(8)	recA(2)
ERR3479048	2020_Ahmed	Chicken	AFEC	5103959	4958	A	1818	adk(6)	fumC(282)	gyrB(230)	icd(1)	mdh(8)	purA(8)	recA(173)
EC-1	2020_Apostolakos	Chicken	AFEC	5224591	5005	B2	429	adk(97)	fumC(40)	gyrB(93)	icd(13)	mdh(23)	purA(28)	recA(66)
EC-2	2020_Apostolakos	Chicken	AFEC	5389055	5107	E	371	adk(6)	fumC(31)	gyrB(83)	icd(28)	mdh(1)	purA(1)	recA(67)
EC-3	2020_Apostolakos	Chicken	AFEC	5213747	4989	B2	429	adk(97)	fumC(40)	gyrB(93)	icd(13)	mdh(23)	purA(28)	recA(66)
EC-4	2020_Apostolakos	Chicken	AFEC	5269613	5066	B2	429	adk(97)	fumC(40)	gyrB(93)	icd(13)	mdh(23)	purA(28)	recA(66)
EC-6	2020_Apostolakos	Chicken	AFEC	5230013	5016	B2	9298	adk(97)	fumC(40)	gyrB(93)	icd(1072)	mdh(23)	purA(28)	recA(66)
EC-7	2020_Apostolakos	Chicken	AFEC	5221902	4984	C	88	adk(6)	fumC(4)	gyrB(12)	icd(1)	mdh(20)	purA(12)	recA(7)
EC-8	2020_Apostolakos	Chicken	AFEC	5232120	5018	B2	429	adk(97)	fumC(40)	gyrB(93)	icd(13)	mdh(23)	purA(28)	recA(66)
EC-10	2020_Apostolakos	Chicken	AFEC	5206143	4913	F	457	adk(101)	fumC(88)	gyrB(97)	icd(108)	mdh(26)	purA(79)	recA(2)
EC-11	2020_Apostolakos	Chicken	AFEC	5521648	5385	B2	140	adk(55)	fumC(38)	gyrB(19)	icd(37)	mdh(17)	purA(11)	recA(26)
EC-12	2020_Apostolakos	Chicken	AFEC	5472344	5312	B2	140	adk(55)	fumC(38)	gyrB(19)	icd(37)	mdh(17)	purA(11)	recA(26)
EC-13	2020_Apostolakos	Chicken	AFEC	4983395	4751	G	1163	adk(20)	fumC(45)	gyrB(56)	icd(106)	mdh(7)	purA(50)	recA(46)
EC-14	2020_Apostolakos	Chicken	AFEC	5306696	5124	G	117	adk(20)	fumC(45)	gyrB(41)	icd(43)	mdh(5)	purA(32)	recA(2)
EC-16	2020_Apostolakos	Chicken	AFEC	5316190	5115	G	117	adk(20)	fumC(45)	gyrB(41)	icd(43)	mdh(5)	purA(32)	recA(2)
EC-17	2020_Apostolakos	Chicken	AFEC	5260816	4985	F	457	adk(101)	fumC(88)	gyrB(97)	icd(108)	mdh(26)	purA(79)	recA(2)
EC-18	2020_Apostolakos	Chicken	AFEC	5181676	4892	F	457	adk(101)	fumC(88)	gyrB(97)	icd(108)	mdh(26)	purA(79)	recA(2)
EC-21	2020_Apostolakos	Chicken	AFEC	5440517	5219	B1	453	adk(99)	fumC(6)	gyrB(33)	icd(33)	mdh(24)	purA(8)	recA(7)
EC-22	2020_Apostolakos	Chicken	AFEC	5003841	4749	B1	155	adk(6)	fumC(4)	gyrB(14)	icd(16)	mdh(24)	purA(8)	recA(14)
EC-23	2020_Apostolakos	Chicken	AFEC	5186754	4893	F	457	adk(101)	fumC(88)	gyrB(97)	icd(108)	mdh(26)	purA(79)	recA(2)
EC-27	2020_Apostolakos	Chicken	AFEC	5297321	4938	E	753	adk(12)	fumC(93)	gyrB(136)	icd(30)	mdh(112)	purA(1)	recA(2)
EC-28	2020_Apostolakos	Chicken	AFEC	5657401	5440	D	115	adk(4)	fumC(26)	gyrB(39)	icd(25)	mdh(5)	purA(31)	recA(19)
EC-31	2020_Apostolakos	Chicken	AFEC	5383796	5214	B1	155	adk(6)	fumC(4)	gyrB(14)	icd(16)	mdh(24)	purA(8)	recA(14)
EC-32	2020_Apostolakos	Chicken	AFEC	4922499	4701	A	1303	adk(10)	fumC(7)	gyrB(4)	icd(8)	mdh(12)	purA(35)	recA(2)
EC-33	2020_Apostolakos	Chicken	AFEC	4608434	4390	A	695	adk(10)	fumC(11)	gyrB(4)	icd(12)	mdh(8)	purA(18)	recA(2)
EC-35	2020_Apostolakos	Chicken	AFEC	5482535	5300	B1	155	adk(6)	fumC(4)	gyrB(14)	icd(16)	mdh(24)	purA(8)	recA(14)
EC-37	2020_Apostolakos	Chicken	AFEC	5472335	5292	B1	155	adk(6)	fumC(4)	gyrB(14)	icd(16)	mdh(24)	purA(8)	recA(14)
EC-38	2020_Apostolakos	Chicken	AFEC	5095815	4811	F	457	adk(101)	fumC(88)	gyrB(97)	icd(108)	mdh(26)	purA(79)	recA(2)
EC-40	2020_Apostolakos	Chicken	AFEC	5268446	5071	B1	155	adk(6)	fumC(4)	gyrB(14)	icd(16)	mdh(24)	purA(8)	recA(14)
EC-41	2020_Apostolakos	Chicken	AFEC	5057336	4785	F	457	adk(101)	fumC(88)	gyrB(97)	icd(108)	mdh(26)	purA(79)	recA(2)
EC-42	2020_Apostolakos	Chicken	AFEC	5055973	4775	F	457	adk(101)	fumC(88)	gyrB(97)	icd(108)	mdh(26)	purA(79)	recA(2)
EC-43	2020_Apostolakos	Chicken	AFEC	5001750	4671	E	1629	adk(83)	fumC(12)	gyrB(155)	icd(30)	mdh(1)	purA(1)	recA(17)
EC-44	2020_Apostolakos	Chicken	AFEC	4868669	4705	A	9340	adk(8)	fumC(7)	gyrB(812)	icd(8)	mdh(8)	purA(8)	recA(6)
EC-45	2020_Apostolakos	Chicken	AFEC	5017088	4676	E	1629	adk(83)	fumC(12)	gyrB(155)	icd(30)	mdh(1)	purA(1)	recA(17)
EC-46	2020_Apostolakos	Chicken	AFEC	5417372	5140	E	2485	adk(6)	fumC(4)	gyrB(159)	icd(140)	mdh(112)	purA(1)	recA(17)
EC-47	2020_Apostolakos	Chicken	AFEC	5424537	5163	E	2485	adk(6)	fumC(4)	gyrB(159)	icd(140)	mdh(112)	purA(1)	recA(17)
EC-48	2020_Apostolakos	Chicken	AFEC	5325668	5068	B2	355	adk(36)	fumC(24)	gyrB(10)	icd(13)	mdh(17)	purA(10)	recA(25)
EC-49	2020_Apostolakos	Chicken	AFEC	5721487	5476	D	69	adk(21)	fumC(35)	gyrB(27)	icd(6)	mdh(5)	purA(5)	recA(4)
EC-51	2020_Apostolakos	Chicken	AFEC	5467468	5285	B1	155	adk(6)	fumC(4)	gyrB(14)	icd(16)	mdh(24)	purA(8)	recA(14)
EC-53	2020_Apostolakos	Chicken	AFEC	5052130	4777	F	457	adk(101)	fumC(88)	gyrB(97)	icd(108)	mdh(26)	purA(79)	recA(2)
EC-54	2020_Apostolakos	Chicken	AFEC	5262772	5060	B1	155	adk(6)	fumC(4)	gyrB(14)	icd(16)	mdh(24)	purA(8)	recA(14)
EC-55	2020_Apostolakos	Chicken	AFEC	5006211	4664	E	1629	adk(83)	fumC(12)	gyrB(155)	icd(30)	mdh(1)	purA(1)	recA(17)
EC-56	2020_Apostolakos	Chicken	AFEC	5367321	5108	D	38	adk(4)	fumC(26)	gyrB(2)	icd(25)	mdh(5)	purA(5)	recA(19)
EC-58	2020_Apostolakos	Chicken	AFEC	5980476	5755	D	38	adk(4)	fumC(26)	gyrB(2)	icd(25)	mdh(5)	purA(5)	recA(19)
EC-59	2020_Apostolakos	Chicken	AFEC	5193320	4974	A	373	adk(6)	fumC(11)	gyrB(4)	icd(10)	mdh(7)	purA(8)	recA(2)
EC-60	2020_Apostolakos	Chicken	AFEC	5273576	5076	B2	429	adk(97)	fumC(40)	gyrB(93)	icd(13)	mdh(23)	purA(28)	recA(66)
EC-61	2020_Apostolakos	Chicken	AFEC	5013616	4722	F	457	adk(101)	fumC(88)	gyrB(97)	icd(108)	mdh(26)	purA(79)	recA(2)
EC-65	2020_Apostolakos	Chicken	AFEC	5087265	4824	G	117	adk(20)	fumC(45)	gyrB(41)	icd(43)	mdh(5)	purA(32)	recA(2)
EC-66	2020_Apostolakos	Chicken	AFEC	5048299	4798	B1	2179	adk(9)	fumC(65)	gyrB(5)	icd(18)	mdh(11)	purA(8)	recA(6)
EC-68	2020_Apostolakos	Chicken	AFEC	5019906	4725	F	457	adk(101)	fumC(88)	gyrB(97)	icd(108)	mdh(26)	purA(79)	recA(2)
EC-69	2020_Apostolakos	Chicken	AFEC	4898513	4676	A	744	adk(10)	fumC(11)	gyrB(135)	icd(8)	mdh(8)	purA(8)	recA(2)
EC-70	2020_Apostolakos	Chicken	AFEC	4879314	4658	A	744	adk(10)	fumC(11)	gyrB(135)	icd(8)	mdh(8)	purA(8)	recA(2)
EC-73	2020_Apostolakos	Chicken	AFEC	5033003	4775	B1	2179	adk(9)	fumC(65)	gyrB(5)	icd(18)	mdh(11)	purA(8)	recA(6)
EC-74	2020_Apostolakos	Chicken	AFEC	4913066	4687	A	744	adk(10)	fumC(11)	gyrB(135)	icd(8)	mdh(8)	purA(8)	recA(2)
EC-77	2020_Apostolakos	Chicken	AFEC	5013685	4710	F	457	adk(101)	fumC(88)	gyrB(97)	icd(108)	mdh(26)	purA(79)	recA(2)
EC-78	2020_Apostolakos	Chicken	AFEC	5038546	4864	A	4980	adk(410)	fumC(153)	gyrB(188)	icd(83)	mdh(7)	purA(8)	recA(6)
EC-79	2020_Apostolakos	Chicken	AFEC	4901745	4677	A	744	adk(10)	fumC(11)	gyrB(135)	icd(8)	mdh(8)	purA(8)	recA(2)
EC-80	2020_Apostolakos	Chicken	AFEC	5030742	4744	F	457	adk(101)	fumC(88)	gyrB(97)	icd(108)	mdh(26)	purA(79)	recA(2)
EC-81	2020_Apostolakos	Chicken	AFEC	5013553	4716	F	457	adk(101)	fumC(88)	gyrB(97)	icd(108)	mdh(26)	purA(79)	recA(2)
EC-82	2020_Apostolakos	Chicken	AFEC	4870774	4628	A	744	adk(10)	fumC(11)	gyrB(135)	icd(8)	mdh(8)	purA(8)	recA(2)
EC-83	2020_Apostolakos	Chicken	AFEC	5030156	4740	F	457	adk(101)	fumC(88)	gyrB(97)	icd(108)	mdh(26)	purA(79)	recA(2)
EC-84	2020_Apostolakos	Chicken	AFEC	4959654	4725	A	744	adk(10)	fumC(11)	gyrB(135)	icd(8)	mdh(8)	purA(8)	recA(2)
SRR9902605	2020_Azam	Chicken	APEC	5122227	4915	C	10011	adk(6)	fumC(19)	gyrB(12)	icd(26)	mdh(20)	purA(13)	recA(7)
SRR9902608	2020_Azam	Chicken	APEC	5061888	4844	C	-	adk(6)	fumC(1193?)	gyrB(4)	icd(1)	mdh(20)	purA(13)	recA(7)
SRR9902609	2020_Azam	Chicken	APEC	5106462	4865	C	23	adk(6)	fumC(4)	gyrB(12)	icd(1)	mdh(20)	purA(13)	recA(7)
SRR9902610	2020_Azam	Chicken	APEC	5069569	4861	C	-	adk(6)	fumC(1193?)	gyrB(4)	icd(1)	mdh(20)	purA(13)	recA(7)
SRR9902611	2020_Azam	Chicken	APEC	5138305	4946	C	-	adk(6)	fumC(1193?)	gyrB(4)	icd(1)	mdh(20)	purA(13)	recA(7)
SRR9902612	2020_Azam	Chicken	APEC	5068609	4849	C	10011	adk(6)	fumC(19)	gyrB(12)	icd(26)	mdh(20)	purA(13)	recA(7)
SRR9902614	2020_Azam	Chicken	APEC	5062977	4852	C	10011	adk(6)	fumC(19)	gyrB(12)	icd(26)	mdh(20)	purA(13)	recA(7)
SRR9902615	2020_Azam	Chicken	APEC	5032764	4806	C	-	adk(6)	fumC(501?)	gyrB(12)	icd(26)	mdh(20)	purA(13)	recA(7)
SRR9902617	2020_Azam	Chicken	APEC	5315131	5037	E	2847	adk(6)	fumC(266)	gyrB(83)	icd(24)	mdh(1)	purA(1)	recA(2)
SRR9902618	2020_Azam	Chicken	APEC	5126575	4916	G	117	adk(20)	fumC(45)	gyrB(41)	icd(43)	mdh(5)	purA(32)	recA(2)
SRR9902619	2020_Azam	Chicken	APEC	5313390	5071	G	-	adk(~20)	fumC(45)	gyrB(~41)	icd(43)	mdh(5)	purA(32)	recA(2)
SRR9902621	2020_Azam	Chicken	APEC	5127651	4916	G	117	adk(20)	fumC(45)	gyrB(41)	icd(43)	mdh(5)	purA(32)	recA(2)
SRR9902622	2020_Azam	Chicken	APEC	4967823	4685	G	117	adk(20)	fumC(45)	gyrB(41)	icd(43)	mdh(5)	purA(32)	recA(2)
SRR9902623	2020_Azam	Chicken	APEC	4942292	4670	G	117	adk(20)	fumC(45)	gyrB(41)	icd(43)	mdh(5)	purA(32)	recA(2)
SRR9902625	2020_Azam	Chicken	APEC	4990717	4795	C	-	adk(6)	fumC(1193?)	gyrB(4)	icd(1)	mdh(20)	purA(13)	recA(7)
SRR9902626	2020_Azam	Chicken	APEC	5172864	4956	C	-	adk(6)	fumC(1193?)	gyrB(4)	icd(1)	mdh(20)	purA(13)	recA(7)
SRR9902630	2020_Azam	Chicken	APEC	5537168	5204	E	350	adk(6)	fumC(31)	gyrB(83)	icd(28)	mdh(1)	purA(1)	recA(2)
SRR9902631	2020_Azam	Chicken	APEC	5251775	5015	G	117	adk(20)	fumC(45)	gyrB(41)	icd(43)	mdh(5)	purA(32)	recA(2)
SRR9902635	2020_Azam	Chicken	APEC	5028617	4813	C	10011	adk(6)	fumC(19)	gyrB(12)	icd(26)	mdh(20)	purA(13)	recA(7)
SRR9902636	2020_Azam	Chicken	APEC	5221901	5022	C	10011	adk(6)	fumC(19)	gyrB(12)	icd(26)	mdh(20)	purA(13)	recA(7)
SRR9902637	2020_Azam	Chicken	APEC	4896243	4711	C	10011	adk(6)	fumC(19)	gyrB(12)	icd(26)	mdh(20)	purA(13)	recA(7)
SRR9902638	2020_Azam	Chicken	APEC	5155915	4916	B1	101	adk(43)	fumC(41)	gyrB(15)	icd(18)	mdh(11)	purA(7)	recA(6)
SRR9902639	2020_Azam	Chicken	APEC	4831273	4583	B1	162	adk(9)	fumC(65)	gyrB(5)	icd(1)	mdh(9)	purA(13)	recA(6)
SRR9902640	2020_Azam	Chicken	APEC	5163883	4947	C	10011	adk(6)	fumC(19)	gyrB(12)	icd(26)	mdh(20)	purA(13)	recA(7)
SRR9902641	2020_Azam	Chicken	APEC	4899455	4617	B1	155	adk(6)	fumC(4)	gyrB(14)	icd(16)	mdh(24)	purA(8)	recA(14)
SRR9902642	2020_Azam	Chicken	APEC	4702327	4454	A	10	adk(10)	fumC(11)	gyrB(4)	icd(8)	mdh(8)	purA(8)	recA(2)
SRR9902643	2020_Azam	Chicken	APEC	5070328	4828	B1	162	adk(9)	fumC(65)	gyrB(5)	icd(1)	mdh(9)	purA(13)	recA(6)
SRR9902645	2020_Azam	Chicken	APEC	5124062	4773	D	69	adk(21)	fumC(35)	gyrB(27)	icd(6)	mdh(5)	purA(5)	recA(4)
SRR9902647	2020_Azam	Chicken	APEC	5086485	4818	C	23	adk(6)	fumC(4)	gyrB(12)	icd(1)	mdh(20)	purA(13)	recA(7)
SRR9902648	2020_Azam	Chicken	APEC	5099877	4922	C	-	adk(6)	fumC(7)	gyrB(4)	icd(1)	mdh(20)	purA(13)	recA(7)
SRR9902649	2020_Azam	Chicken	APEC	5020631	4810	C	10011	adk(6)	fumC(19)	gyrB(12)	icd(26)	mdh(20)	purA(13)	recA(7)
SRR9902650	2020_Azam	Chicken	APEC	5118512	4889	G	117	adk(20)	fumC(45)	gyrB(41)	icd(43)	mdh(5)	purA(32)	recA(2)
SRR9902651	2020_Azam	Chicken	APEC	5154027	4869	E	2847	adk(6)	fumC(266)	gyrB(83)	icd(24)	mdh(1)	purA(1)	recA(2)
SRR9902655	2020_Azam	Chicken	APEC	5046604	4751	E	1011	adk(6)	fumC(4)	gyrB(159)	icd(44)	mdh(112)	purA(1)	recA(17)
SRR9902656	2020_Azam	Chicken	APEC	5144627	4934	A	5704	adk(6)	fumC(11)	gyrB(4)	icd(10)	mdh(5)	purA(8)	recA(6)
SRR9902659	2020_Azam	Chicken	APEC	5173595	4906	E	-	adk(6)	fumC(266?)	gyrB(83)	icd(24)	mdh(1)	purA(1)	recA(-)
SRR9902660	2020_Azam	Chicken	APEC	4788539	4546	B1	1727	adk(6)	fumC(19)	gyrB(3)	icd(16)	mdh(11)	purA(8)	recA(6)
SRR9902661	2020_Azam	Chicken	APEC	5102194	4877	C	10011	adk(6)	fumC(19)	gyrB(12)	icd(26)	mdh(20)	purA(13)	recA(7)
SRR9902662	2020_Azam	Chicken	APEC	5131524	4915	A	48	adk(6)	fumC(11)	gyrB(4)	icd(8)	mdh(8)	purA(8)	recA(2)
SRR9902663	2020_Azam	Chicken	APEC	5619056	5531	B1	602	adk(6)	fumC(19)	gyrB(33)	icd(26)	mdh(11)	purA(8)	recA(6)
SRR9902664	2020_Azam	Chicken	APEC	5203683	5040	A	752	adk(10)	fumC(11)	gyrB(4)	icd(8)	mdh(8)	purA(8)	recA(49)
SRR9902665	2020_Azam	Chicken	APEC	5010469	4771	G	117	adk(20)	fumC(45)	gyrB(41)	icd(43)	mdh(5)	purA(32)	recA(2)
SRR9902666	2020_Azam	Chicken	APEC	5045014	4851	C	10011	adk(6)	fumC(19)	gyrB(12)	icd(26)	mdh(20)	purA(13)	recA(7)
SRR9902667	2020_Azam	Chicken	APEC	5210545	5019	C	10011	adk(6)	fumC(19)	gyrB(12)	icd(26)	mdh(20)	purA(13)	recA(7)
SRR9902668	2020_Azam	Chicken	APEC	4957475	4672	G	117	adk(20)	fumC(45)	gyrB(41)	icd(43)	mdh(5)	purA(32)	recA(2)
SRR9902669	2020_Azam	Chicken	APEC	4933175	4641	G	117	adk(20)	fumC(45)	gyrB(41)	icd(43)	mdh(5)	purA(32)	recA(2)
SRR9902670	2020_Azam	Chicken	APEC	5132918	4938	B2	-	adk(37)	fumC(38)	gyrB(19)	icd(1219?)	mdh(17)	purA(5)	recA(26)
SRR9902671	2020_Azam	Chicken	APEC	5195948	4986	C	-	adk(6)	fumC(1193?)	gyrB(4)	icd(1)	mdh(20)	purA(13)	recA(7)
SRR9902672	2020_Azam	Chicken	APEC	4960121	4760	C	23	adk(6)	fumC(4)	gyrB(12)	icd(1)	mdh(20)	purA(13)	recA(7)
SRR9902673	2020_Azam	Chicken	APEC	5085600	4744	D	69	adk(21)	fumC(35)	gyrB(27)	icd(6)	mdh(5)	purA(5)	recA(4)
SRR9902674	2020_Azam	Chicken	APEC	5088160	4849	C	10011	adk(6)	fumC(19)	gyrB(12)	icd(26)	mdh(20)	purA(13)	recA(7)
SRR9902675	2020_Azam	Chicken	APEC	5179936	4820	E	2847	adk(6)	fumC(266)	gyrB(83)	icd(24)	mdh(1)	purA(1)	recA(2)
SRR9902676	2020_Azam	Chicken	APEC	5090884	4846	C	23	adk(6)	fumC(4)	gyrB(12)	icd(1)	mdh(20)	purA(13)	recA(7)
SRR9902677	2020_Azam	Chicken	APEC	5013697	4823	C	-	adk(6)	fumC(7)	gyrB(4)	icd(1)	mdh(20)	purA(13)	recA(7)
SRR9902678	2020_Azam	Chicken	APEC	5082961	4861	A	48	adk(6)	fumC(11)	gyrB(4)	icd(8)	mdh(8)	purA(8)	recA(2)
ESC_QA9127AA	2020_Flament-Simon	Poultry unknown	APEC	5159090	4935	C	88	adk(6)	fumC(4)	gyrB(12)	icd(1)	mdh(20)	purA(12)	recA(7)
ESC_QA9125AA	2020_Flament-Simon	Poultry unknown	APEC	4969977	4757	B1	359	adk(43)	fumC(41)	gyrB(15)	icd(90)	mdh(11)	purA(8)	recA(6)
ESC_QA9126AA	2020_Flament-Simon	Poultry unknown	APEC	4632371	4460	A	347	adk(6)	fumC(94)	gyrB(4)	icd(86)	mdh(8)	purA(18)	recA(2)
ERR3991029	2020_Kaspersen	Chicken	AFEC	5076150	4730	D	349	adk(34)	fumC(36)	gyrB(39)	icd(87)	mdh(67)	purA(16)	recA(4)
ERR3991030	2020_Kaspersen	Chicken	AFEC	5374486	5223	A	752	adk(10)	fumC(11)	gyrB(4)	icd(8)	mdh(8)	purA(8)	recA(49)
ERR3991031	2020_Kaspersen	Chicken	AFEC	5239790	4864	E	1266	adk(168)	fumC(184)	gyrB(53)	icd(140)	mdh(24)	purA(85)	recA(42)
ERR3991032	2020_Kaspersen	Chicken	AFEC	4973482	4772	B1	328	adk(9)	fumC(23)	gyrB(81)	icd(18)	mdh(11)	purA(8)	recA(6)
ERR3991033	2020_Kaspersen	Chicken	AFEC	5145691	4868	B2	131	adk(53)	fumC(40)	gyrB(47)	icd(13)	mdh(36)	purA(28)	recA(29)
ERR3991034	2020_Kaspersen	Chicken	AFEC	4954425	4628	B2	355	adk(36)	fumC(24)	gyrB(10)	icd(13)	mdh(17)	purA(10)	recA(25)
ERR3991035	2020_Kaspersen	Chicken	AFEC	5003810	4654	E	5825	adk(512)	fumC(753)	gyrB(136)	icd(322)	mdh(24)	purA(1)	recA(2)
ERR3991036	2020_Kaspersen	Chicken	AFEC	5159144	4985	A	10	adk(10)	fumC(11)	gyrB(4)	icd(8)	mdh(8)	purA(8)	recA(2)
ERR3991038	2020_Kaspersen	Chicken	AFEC	4975426	4787	A	10	adk(10)	fumC(11)	gyrB(4)	icd(8)	mdh(8)	purA(8)	recA(2)
ERR3991039	2020_Kaspersen	Chicken	AFEC	5033174	4656	D	349	adk(34)	fumC(36)	gyrB(39)	icd(87)	mdh(67)	purA(16)	recA(4)
ERR3991040	2020_Kaspersen	Chicken	AFEC	5492652	5260	cladeI	4994	adk(52)	fumC(116)	gyrB(55)	icd(101)	mdh(113)	purA(31)	recA(38)
ERR3991043	2020_Kaspersen	Chicken	AFEC	4924061	4682	B1	602	adk(6)	fumC(19)	gyrB(33)	icd(26)	mdh(11)	purA(8)	recA(6)
ERR3991044	2020_Kaspersen	Chicken	AFEC	5157908	4975	B1	602	adk(6)	fumC(19)	gyrB(33)	icd(26)	mdh(11)	purA(8)	recA(6)
ERR3991045	2020_Kaspersen	Chicken	AFEC	5181412	4952	B2	355	adk(36)	fumC(24)	gyrB(10)	icd(13)	mdh(17)	purA(10)	recA(25)
ERR3991046	2020_Kaspersen	Chicken	AFEC	4951965	4708	B1	442	adk(6)	fumC(95)	gyrB(33)	icd(18)	mdh(9)	purA(8)	recA(14)
ERR3991047	2020_Kaspersen	Chicken	AFEC	4991102	4630	E	5825	adk(512)	fumC(753)	gyrB(136)	icd(322)	mdh(24)	purA(1)	recA(2)
ERR3991048	2020_Kaspersen	Chicken	AFEC	5299482	4999	F	648	adk(92)	fumC(4)	gyrB(87)	icd(96)	mdh(70)	purA(58)	recA(2)
ERR3991049	2020_Kaspersen	Chicken	AFEC	5634327	5336	D	69	adk(21)	fumC(35)	gyrB(27)	icd(6)	mdh(5)	purA(5)	recA(4)
ERR3991050	2020_Kaspersen	Chicken	AFEC	5184767	5060	A	10	adk(10)	fumC(11)	gyrB(4)	icd(8)	mdh(8)	purA(8)	recA(2)
ERR3991051	2020_Kaspersen	Chicken	AFEC	5213597	4836	E	1266	adk(168)	fumC(184)	gyrB(53)	icd(140)	mdh(24)	purA(85)	recA(42)
ERR3991052	2020_Kaspersen	Chicken	AFEC	5009781	4651	E	5825	adk(512)	fumC(753)	gyrB(136)	icd(322)	mdh(24)	purA(1)	recA(2)
ERR3991053	2020_Kaspersen	Chicken	AFEC	5186625	5074	A	10	adk(10)	fumC(11)	gyrB(4)	icd(8)	mdh(8)	purA(8)	recA(2)
ERR3991054	2020_Kaspersen	Chicken	AFEC	5093367	4782	E	5825	adk(512)	fumC(753)	gyrB(136)	icd(322)	mdh(24)	purA(1)	recA(2)
ERR3991055	2020_Kaspersen	Chicken	AFEC	5047908	4783	B2	131	adk(53)	fumC(40)	gyrB(47)	icd(13)	mdh(36)	purA(28)	recA(29)
ERR3991056	2020_Kaspersen	Chicken	AFEC	5104016	4915	A	752	adk(10)	fumC(11)	gyrB(4)	icd(8)	mdh(8)	purA(8)	recA(49)
ERR3991057	2020_Kaspersen	Chicken	AFEC	5104097	4937	A	10	adk(10)	fumC(11)	gyrB(4)	icd(8)	mdh(8)	purA(8)	recA(2)
ERR3991058	2020_Kaspersen	Chicken	AFEC	5037174	4868	A	10	adk(10)	fumC(11)	gyrB(4)	icd(8)	mdh(8)	purA(8)	recA(2)
ERR3991059	2020_Kaspersen	Chicken	AFEC	5151327	4914	B1	2040	adk(6)	fumC(29)	gyrB(22)	icd(18)	mdh(11)	purA(8)	recA(41)
ERR3991060	2020_Kaspersen	Chicken	AFEC	5154745	5013	A	1251	adk(6)	fumC(27)	gyrB(4)	icd(10)	mdh(8)	purA(8)	recA(6)
ERR3991061	2020_Kaspersen	Chicken	AFEC	5217905	5051	A	10	adk(10)	fumC(11)	gyrB(4)	icd(8)	mdh(8)	purA(8)	recA(2)
ERR3991062	2020_Kaspersen	Chicken	AFEC	5286800	5091	A	1594	adk(6)	fumC(11)	gyrB(4)	icd(234)	mdh(7)	purA(8)	recA(6)
ERR3991063	2020_Kaspersen	Chicken	AFEC	4765218	4519	A	6726	adk(10)	fumC(11)	gyrB(420)	icd(10)	mdh(7)	purA(8)	recA(2)
ERR3991064	2020_Kaspersen	Chicken	AFEC	5084376	4862	A	189	adk(10)	fumC(27)	gyrB(5)	icd(10)	mdh(12)	purA(8)	recA(49)
ERR3991065	2020_Kaspersen	Chicken	AFEC	4996895	4693	B2	355	adk(36)	fumC(24)	gyrB(10)	icd(13)	mdh(17)	purA(10)	recA(25)
ERR3991066	2020_Kaspersen	Chicken	AFEC	5062337	4822	A	1286	adk(10)	fumC(174)	gyrB(4)	icd(8)	mdh(8)	purA(8)	recA(2)
ERR3991067	2020_Kaspersen	Chicken	AFEC	4845791	4627	A	1286	adk(10)	fumC(174)	gyrB(4)	icd(8)	mdh(8)	purA(8)	recA(2)
ERR3991068	2020_Kaspersen	Chicken	AFEC	5000311	4712	B2	355	adk(36)	fumC(24)	gyrB(10)	icd(13)	mdh(17)	purA(10)	recA(25)
ERR3991069	2020_Kaspersen	Chicken	AFEC	5076310	4878	B1	191	adk(6)	fumC(29)	gyrB(5)	icd(18)	mdh(11)	purA(8)	recA(41)
ERR3991070	2020_Kaspersen	Chicken	AFEC	5061372	4794	D	5375	adk(34)	fumC(36)	gyrB(264)	icd(87)	mdh(67)	purA(16)	recA(4)
ERR3991071	2020_Kaspersen	Chicken	AFEC	5154898	4816	D	349	adk(34)	fumC(36)	gyrB(39)	icd(87)	mdh(67)	purA(16)	recA(4)
ERR3991072	2020_Kaspersen	Chicken	AFEC	5035254	4741	B2	355	adk(36)	fumC(24)	gyrB(10)	icd(13)	mdh(17)	purA(10)	recA(25)
ERR3991074	2020_Kaspersen	Chicken	AFEC	5182803	4965	D	5375	adk(34)	fumC(36)	gyrB(264)	icd(87)	mdh(67)	purA(16)	recA(4)
ERR3991075	2020_Kaspersen	Chicken	AFEC	5240711	5109	A	9424	adk(10)	fumC(11)	gyrB(4)	icd(358)	mdh(8)	purA(8)	recA(2)
ERR3991076	2020_Kaspersen	Chicken	AFEC	5100904	4765	D	349	adk(34)	fumC(36)	gyrB(39)	icd(87)	mdh(67)	purA(16)	recA(4)
ERR3991077	2020_Kaspersen	Chicken	AFEC	5101754	4780	D	349	adk(34)	fumC(36)	gyrB(39)	icd(87)	mdh(67)	purA(16)	recA(4)
ERR3991078	2020_Kaspersen	Chicken	AFEC	4848750	4659	A	10	adk(10)	fumC(11)	gyrB(4)	icd(8)	mdh(8)	purA(8)	recA(2)
ERR3991079	2020_Kaspersen	Chicken	AFEC	5201321	4986	G	117	adk(20)	fumC(45)	gyrB(41)	icd(43)	mdh(5)	purA(32)	recA(2)
ERR3991080	2020_Kaspersen	Chicken	AFEC	5012455	4693	G	117	adk(20)	fumC(45)	gyrB(41)	icd(43)	mdh(5)	purA(32)	recA(2)
ERR3991081	2020_Kaspersen	Chicken	AFEC	5006190	4711	B2	355	adk(36)	fumC(24)	gyrB(10)	icd(13)	mdh(17)	purA(10)	recA(25)
ERR3991082	2020_Kaspersen	Chicken	AFEC	5045329	4761	B2	131	adk(53)	fumC(40)	gyrB(47)	icd(13)	mdh(36)	purA(28)	recA(29)
ERR3991083	2020_Kaspersen	Chicken	AFEC	4988664	4680	B2	355	adk(36)	fumC(24)	gyrB(10)	icd(13)	mdh(17)	purA(10)	recA(25)
ERR3991084	2020_Kaspersen	Chicken	AFEC	4986651	4639	B2	355	adk(36)	fumC(24)	gyrB(10)	icd(13)	mdh(17)	purA(10)	recA(25)
ERR3991085	2020_Kaspersen	Chicken	AFEC	5245623	5073	A	4537	adk(6)	fumC(11)	gyrB(4)	icd(8)	mdh(364)	purA(8)	recA(2)
ERR3991086	2020_Kaspersen	Chicken	AFEC	5125954	4820	D	349	adk(34)	fumC(36)	gyrB(39)	icd(87)	mdh(67)	purA(16)	recA(4)
ERR3991087	2020_Kaspersen	Chicken	AFEC	5103621	4852	B1	756	adk(80)	fumC(23)	gyrB(57)	icd(18)	mdh(55)	purA(8)	recA(6)
ERR3991088	2020_Kaspersen	Chicken	AFEC	4984002	4809	B1	191	adk(6)	fumC(29)	gyrB(5)	icd(18)	mdh(11)	purA(8)	recA(41)
ERR3991089	2020_Kaspersen	Chicken	AFEC	5610094	5351	D	115	adk(4)	fumC(26)	gyrB(39)	icd(25)	mdh(5)	purA(31)	recA(19)
ERR3991090	2020_Kaspersen	Chicken	AFEC	4976807	4630	E	5825	adk(512)	fumC(753)	gyrB(136)	icd(322)	mdh(24)	purA(1)	recA(2)
ERR3991092	2020_Kaspersen	Chicken	AFEC	4735233	4490	A	9427	adk(10)	fumC(27)	gyrB(4)	icd(10)	mdh(8)	purA(35)	recA(6)
ERR3991093	2020_Kaspersen	Chicken	AFEC	5034315	4847	B1	155	adk(6)	fumC(4)	gyrB(14)	icd(16)	mdh(24)	purA(8)	recA(14)
ERR3991094	2020_Kaspersen	Chicken	AFEC	4973117	4702	A	1286	adk(10)	fumC(174)	gyrB(4)	icd(8)	mdh(8)	purA(8)	recA(2)
ERR3991095	2020_Kaspersen	Chicken	AFEC	5021532	4729	B2	355	adk(36)	fumC(24)	gyrB(10)	icd(13)	mdh(17)	purA(10)	recA(25)
ERR3991096	2020_Kaspersen	Chicken	AFEC	5031395	4684	E	5825	adk(512)	fumC(753)	gyrB(136)	icd(322)	mdh(24)	purA(1)	recA(2)
ERR3991097	2020_Kaspersen	Chicken	AFEC	4767433	4554	A	9425	adk(6)	fumC(11)	gyrB(4)	icd(104)	mdh(8)	purA(8)	recA(6)
ERR3991098	2020_Kaspersen	Chicken	AFEC	5221241	5094	A	10	adk(10)	fumC(11)	gyrB(4)	icd(8)	mdh(8)	purA(8)	recA(2)
ERR3991099	2020_Kaspersen	Chicken	AFEC	5042633	4731	B2	355	adk(36)	fumC(24)	gyrB(10)	icd(13)	mdh(17)	purA(10)	recA(25)
ERR3991100	2020_Kaspersen	Chicken	AFEC	5213151	5081	A	10	adk(10)	fumC(11)	gyrB(4)	icd(8)	mdh(8)	purA(8)	recA(2)
ERR3991101	2020_Kaspersen	Chicken	AFEC	4993446	4825	A	10	adk(10)	fumC(11)	gyrB(4)	icd(8)	mdh(8)	purA(8)	recA(2)
ERR3991102	2020_Kaspersen	Chicken	AFEC	4988805	4748	B1	1056	adk(6)	fumC(19)	gyrB(3)	icd(18)	mdh(9)	purA(8)	recA(6)
ERR3991103	2020_Kaspersen	Chicken	AFEC	5173629	5007	A	10	adk(10)	fumC(11)	gyrB(4)	icd(8)	mdh(8)	purA(8)	recA(2)
ERR3991104	2020_Kaspersen	Chicken	AFEC	5119744	4944	A	10	adk(10)	fumC(11)	gyrB(4)	icd(8)	mdh(8)	purA(8)	recA(2)
ERR3991105	2020_Kaspersen	Chicken	AFEC	4978192	4811	B1	1730	adk(6)	fumC(69)	gyrB(158)	icd(18)	mdh(9)	purA(8)	recA(7)
ERR3991106	2020_Kaspersen	Chicken	AFEC	5062008	4814	B1	2178	adk(9)	fumC(6)	gyrB(15)	icd(56)	mdh(11)	purA(26)	recA(6)
ERR3991107	2020_Kaspersen	Chicken	AFEC	5174713	4783	E	1266	adk(168)	fumC(184)	gyrB(53)	icd(140)	mdh(24)	purA(85)	recA(42)
ERR3991108	2020_Kaspersen	Chicken	AFEC	5203112	5007	A	189	adk(10)	fumC(27)	gyrB(5)	icd(10)	mdh(12)	purA(8)	recA(49)
ERR3991109	2020_Kaspersen	Chicken	AFEC	4955516	4796	A	3107	adk(10)	fumC(11)	gyrB(5)	icd(8)	mdh(7)	purA(219)	recA(2)
ERR3991110	2020_Kaspersen	Chicken	AFEC	5129518	4976	A	10	adk(10)	fumC(11)	gyrB(4)	icd(8)	mdh(8)	purA(8)	recA(2)
ERR3991111	2020_Kaspersen	Chicken	AFEC	5066845	4729	E	5825	adk(512)	fumC(753)	gyrB(136)	icd(322)	mdh(24)	purA(1)	recA(2)
ERR3991112	2020_Kaspersen	Chicken	AFEC	5041378	4706	E	5825	adk(512)	fumC(753)	gyrB(136)	icd(322)	mdh(24)	purA(1)	recA(2)
ERR3991113	2020_Kaspersen	Chicken	AFEC	5151335	4982	A	10	adk(10)	fumC(11)	gyrB(4)	icd(8)	mdh(8)	purA(8)	recA(2)
ERR3991114	2020_Kaspersen	Chicken	AFEC	5104869	4773	D	349	adk(34)	fumC(36)	gyrB(39)	icd(87)	mdh(67)	purA(16)	recA(4)
ERR3991115	2020_Kaspersen	Chicken	AFEC	5025441	4698	B2	355	adk(36)	fumC(24)	gyrB(10)	icd(13)	mdh(17)	purA(10)	recA(25)
ERR3991116	2020_Kaspersen	Chicken	AFEC	5252777	5145	A	10	adk(10)	fumC(11)	gyrB(4)	icd(8)	mdh(8)	purA(8)	recA(2)
ERR3991117	2020_Kaspersen	Chicken	AFEC	5042742	4737	B2	355	adk(36)	fumC(24)	gyrB(10)	icd(13)	mdh(17)	purA(10)	recA(25)
ERR3991118	2020_Kaspersen	Chicken	AFEC	5184410	5027	A	10	adk(10)	fumC(11)	gyrB(4)	icd(8)	mdh(8)	purA(8)	recA(2)
ERR3991119	2020_Kaspersen	Chicken	AFEC	5118366	4743	E	5825	adk(512)	fumC(753)	gyrB(136)	icd(322)	mdh(24)	purA(1)	recA(2)
ERR3991120	2020_Kaspersen	Chicken	AFEC	4995723	4829	A	10	adk(10)	fumC(11)	gyrB(4)	icd(8)	mdh(8)	purA(8)	recA(2)
ERR3991121	2020_Kaspersen	Chicken	AFEC	4746204	4474	A	48	adk(6)	fumC(11)	gyrB(4)	icd(8)	mdh(8)	purA(8)	recA(2)
ERR3991122	2020_Kaspersen	Chicken	AFEC	4993064	4639	E	5825	adk(512)	fumC(753)	gyrB(136)	icd(322)	mdh(24)	purA(1)	recA(2)
ERR3991123	2020_Kaspersen	Chicken	AFEC	4999311	4643	B2	355	adk(36)	fumC(24)	gyrB(10)	icd(13)	mdh(17)	purA(10)	recA(25)
GCA_016767775	2020_Li	Chicken	APEC	4993909	4707	B2	355	adk(36)	fumC(24)	gyrB(10)	icd(13)	mdh(17)	purA(10)	recA(25)
ERR5950753	2020_Mo	Chicken	AFEC	5057612	4767	E	57	adk(6)	fumC(31)	gyrB(5)	icd(28)	mdh(1)	purA(1)	recA(2)
ERR5950754	2020_Mo	Chicken	AFEC	5023716	4724	E	57	adk(6)	fumC(31)	gyrB(5)	icd(28)	mdh(1)	purA(1)	recA(2)
ERR5950755	2020_Mo	Chicken	AFEC	5160633	4877	E	57	adk(6)	fumC(31)	gyrB(5)	icd(28)	mdh(1)	purA(1)	recA(2)
ERR5950756	2020_Mo	Chicken	AFEC	5271403	5031	B1	297	adk(6)	fumC(65)	gyrB(32)	icd(26)	mdh(9)	purA(8)	recA(2)
ERR5950757	2020_Mo	Chicken	AFEC	5035560	4852	A	-	adk(10)	fumC(11)	gyrB(4)	icd(8)	mdh(~916)	purA(8)	recA(2)
ERR5950758	2020_Mo	Chicken	AFEC	5191833	4932	B1	297	adk(6)	fumC(65)	gyrB(32)	icd(26)	mdh(9)	purA(8)	recA(2)
ERR5950759	2020_Mo	Chicken	AFEC	5264182	5107	A	752	adk(10)	fumC(11)	gyrB(4)	icd(8)	mdh(8)	purA(8)	recA(49)
ERR5950760	2020_Mo	Chicken	AFEC	5260463	5120	A	752	adk(10)	fumC(11)	gyrB(4)	icd(8)	mdh(8)	purA(8)	recA(49)
ERR5950761	2020_Mo	Chicken	AFEC	4873409	4611	A	48	adk(6)	fumC(11)	gyrB(4)	icd(8)	mdh(8)	purA(8)	recA(2)
ERR5950762	2020_Mo	Chicken	AFEC	5226787	4982	B1	297	adk(6)	fumC(65)	gyrB(32)	icd(26)	mdh(9)	purA(8)	recA(2)
ERR5950763	2020_Mo	Chicken	AFEC	4916739	4655	A	1638	adk(10)	fumC(11)	gyrB(4)	icd(12)	mdh(8)	purA(45)	recA(2)
ERR5950764	2020_Mo	Chicken	AFEC	5225715	4984	B1	297	adk(6)	fumC(65)	gyrB(32)	icd(26)	mdh(9)	purA(8)	recA(2)
ERR5950765	2020_Mo	Chicken	AFEC	5243876	4996	B1	297	adk(6)	fumC(65)	gyrB(32)	icd(26)	mdh(9)	purA(8)	recA(2)
ERR5950766	2020_Mo	Chicken	AFEC	4940965	4720	B1	162	adk(9)	fumC(65)	gyrB(5)	icd(1)	mdh(9)	purA(13)	recA(6)
ERR5950767	2020_Mo	Chicken	AFEC	5008664	4731	E	57	adk(6)	fumC(31)	gyrB(5)	icd(28)	mdh(1)	purA(1)	recA(2)
ERR5950768	2020_Mo	Chicken	AFEC	4730540	4551	A	1251	adk(6)	fumC(27)	gyrB(4)	icd(10)	mdh(8)	purA(8)	recA(6)
ERR5950769	2020_Mo	Chicken	AFEC	5158401	4929	B1	-	adk(6)	fumC(65)	gyrB(-)	icd(26)	mdh(9)	purA(8)	recA(2)
ERR5950770	2020_Mo	Chicken	AFEC	4968397	4666	E	57	adk(6)	fumC(31)	gyrB(5)	icd(28)	mdh(1)	purA(1)	recA(2)
ERR5950771	2020_Mo	Chicken	AFEC	5041692	4756	E	57	adk(6)	fumC(31)	gyrB(5)	icd(28)	mdh(1)	purA(1)	recA(2)
ERR5950772	2020_Mo	Chicken	AFEC	4885873	4646	A	48	adk(6)	fumC(11)	gyrB(4)	icd(8)	mdh(8)	purA(8)	recA(2)
ERR5950773	2020_Mo	Chicken	AFEC	4895881	4661	A	48	adk(6)	fumC(11)	gyrB(4)	icd(8)	mdh(8)	purA(8)	recA(2)
ERR5950774	2020_Mo	Chicken	AFEC	5016483	4700	E	57	adk(6)	fumC(31)	gyrB(5)	icd(28)	mdh(1)	purA(1)	recA(2)
ERR5950775	2020_Mo	Chicken	AFEC	5128292	4927	B1	641	adk(9)	fumC(6)	gyrB(33)	icd(131)	mdh(24)	purA(8)	recA(7)
ERR5950776	2020_Mo	Chicken	AFEC	5010025	4703	E	57	adk(6)	fumC(31)	gyrB(5)	icd(28)	mdh(1)	purA(1)	recA(2)
ERR5950777	2020_Mo	Chicken	AFEC	5093075	4794	E	57	adk(6)	fumC(31)	gyrB(5)	icd(28)	mdh(1)	purA(1)	recA(2)
ERR5950778	2020_Mo	Chicken	AFEC	5102349	4801	E	57	adk(6)	fumC(31)	gyrB(5)	icd(28)	mdh(1)	purA(1)	recA(2)
ERR5950779	2020_Mo	Chicken	AFEC	5052462	4763	E	57	adk(6)	fumC(31)	gyrB(5)	icd(28)	mdh(1)	purA(1)	recA(2)
ERR5950780	2020_Mo	Chicken	AFEC	4845962	4598	A	1638	adk(10)	fumC(11)	gyrB(4)	icd(12)	mdh(8)	purA(45)	recA(2)
ERR5950781	2020_Mo	Chicken	AFEC	5013148	4710	E	57	adk(6)	fumC(31)	gyrB(5)	icd(28)	mdh(1)	purA(1)	recA(2)
ERR5950782	2020_Mo	Chicken	AFEC	5336341	5206	A	752	adk(10)	fumC(11)	gyrB(4)	icd(8)	mdh(8)	purA(8)	recA(49)
ERR5950783	2020_Mo	Chicken	AFEC	5248582	5015	B1	297	adk(6)	fumC(65)	gyrB(32)	icd(26)	mdh(9)	purA(8)	recA(2)
1102ec	2020_Papouskova	Chicken	APEC	5902819	5688	D	2309	adk(271)	fumC(26)	gyrB(39)	icd(25)	mdh(5)	purA(31)	recA(19)
1104ec	2020_Papouskova	Chicken	APEC	5049922	4841	B1	533	adk(6)	fumC(4)	gyrB(5)	icd(18)	mdh(11)	purA(8)	recA(14)
2325ec	2020_Papouskova	Chicken	APEC	5102151	4873	B1	1841	adk(6)	fumC(295)	gyrB(22)	icd(18)	mdh(11)	purA(8)	recA(7)
2326ec	2020_Papouskova	Chicken	APEC	5157337	4958	A	2223	adk(6)	fumC(11)	gyrB(5)	icd(8)	mdh(7)	purA(8)	recA(2)
2327ec	2020_Papouskova	Chicken	APEC	5069521	4827	B1	1157	adk(137)	fumC(29)	gyrB(5)	icd(26)	mdh(9)	purA(7)	recA(7)
587ec	2020_Papouskova	Chicken	APEC	5277724	5052	G	117	adk(20)	fumC(45)	gyrB(41)	icd(43)	mdh(5)	purA(32)	recA(2)
95802ec	2020_Papouskova	Chicken	APEC	5015122	4754	B1	162	adk(9)	fumC(65)	gyrB(5)	icd(1)	mdh(9)	purA(13)	recA(6)
95805C	2020_Papouskova	Chicken	APEC	4986276	4766	C	23	adk(6)	fumC(4)	gyrB(12)	icd(1)	mdh(20)	purA(13)	recA(7)
95810ec	2020_Papouskova	Chicken	APEC	5496658	5196	cladeI	770	adk(52)	fumC(116)	gyrB(55)	icd(101)	mdh(113)	purA(40)	recA(38)
95813ec	2020_Papouskova	Chicken	APEC	5301489	5088	G	117	adk(20)	fumC(45)	gyrB(41)	icd(43)	mdh(5)	purA(32)	recA(2)
95824ec	2020_Papouskova	Chicken	APEC	4786915	4529	A	93	adk(6)	fumC(11)	gyrB(4)	icd(10)	mdh(7)	purA(8)	recA(6)
100655ec	2020_Papouskova	Chicken	APEC	5286345	5071	B2	429	adk(97)	fumC(40)	gyrB(93)	icd(13)	mdh(23)	purA(28)	recA(66)
96081ec	2020_Papouskova	Chicken	APEC	4948486	4733	B1	7104	adk(6)	fumC(23)	gyrB(32)	icd(1)	mdh(9)	purA(8)	recA(7)
96093ec	2020_Papouskova	Chicken	APEC	4910798	4675	B1	-	adk(6)	fumC(501?)	gyrB(33)	icd(26)	mdh(11)	purA(8)	recA(6)
96094ec	2020_Papouskova	Chicken	APEC	5268711	4913	D	1914	adk(83)	fumC(306)	gyrB(245)	icd(260)	mdh(209)	purA(16)	recA(181)
96094C	2020_Papouskova	Chicken	APEC	4965061	4733	C	23	adk(6)	fumC(4)	gyrB(12)	icd(1)	mdh(20)	purA(13)	recA(7)
96095ec	2020_Papouskova	Chicken	APEC	4893019	4660	C	23	adk(6)	fumC(4)	gyrB(12)	icd(1)	mdh(20)	purA(13)	recA(7)
96096ec	2020_Papouskova	Chicken	APEC	4605847	4388	A	746	adk(10)	fumC(7)	gyrB(4)	icd(8)	mdh(12)	purA(8)	recA(2)
96097C	2020_Papouskova	Chicken	APEC	5008355	4783	C	23	adk(6)	fumC(4)	gyrB(12)	icd(1)	mdh(20)	purA(13)	recA(7)
96098C	2020_Papouskova	Chicken	APEC	5505035	5182	F	354	adk(85)	fumC(88)	gyrB(78)	icd(29)	mdh(59)	purA(58)	recA(62)
2319ec	2020_Papouskova	Chicken	APEC	5073014	4830	B2	140	adk(55)	fumC(38)	gyrB(19)	icd(37)	mdh(17)	purA(11)	recA(26)
96099R	2020_Papouskova	Chicken	APEC	4957905	4725	C	23	adk(6)	fumC(4)	gyrB(12)	icd(1)	mdh(20)	purA(13)	recA(7)
95815A	2020_Papouskova	Chicken	APEC	5307371	5096	B2	8874	adk(861)	fumC(24)	gyrB(84)	icd(13)	mdh(17)	purA(30)	recA(34)
95917ec	2020_Papouskova	Chicken	APEC	5016107	4748	B2	95	adk(37)	fumC(38)	gyrB(19)	icd(37)	mdh(17)	purA(11)	recA(26)
96079ec	2020_Papouskova	Chicken	APEC	4962306	4709	B2	352	adk(76)	fumC(96)	gyrB(19)	icd(89)	mdh(17)	purA(1)	recA(10)
96099ec	2020_Papouskova	Chicken	APEC	5064389	4813	B2	429	adk(97)	fumC(40)	gyrB(93)	icd(13)	mdh(23)	purA(28)	recA(66)
Broiler_parent100	2020_Poulsen	Chicken	APEC	5069280	4837	B1	1841	adk(6)	fumC(295)	gyrB(22)	icd(18)	mdh(11)	purA(8)	recA(7)
Broiler_parent101	2020_Poulsen	Chicken	APEC	5110701	4965	B1	616	adk(6)	fumC(4)	gyrB(12)	icd(16)	mdh(24)	purA(8)	recA(14)
Broiler_parent102	2020_Poulsen	Chicken	APEC	5743824	5529	D	115	adk(4)	fumC(26)	gyrB(39)	icd(25)	mdh(5)	purA(31)	recA(19)
Broiler_parent103	2020_Poulsen	Chicken	APEC	4925941	4737	A	93	adk(6)	fumC(11)	gyrB(4)	icd(10)	mdh(7)	purA(8)	recA(6)
Broiler_parent104	2020_Poulsen	Chicken	APEC	5065212	4854	B1	5628	adk(6)	fumC(4)	gyrB(348)	icd(16)	mdh(9)	purA(13)	recA(7)
Broiler_parent105	2020_Poulsen	Chicken	APEC	5331396	5131	B2	95	adk(37)	fumC(38)	gyrB(19)	icd(37)	mdh(17)	purA(11)	recA(26)
Broiler_parent106	2020_Poulsen	Chicken	APEC	5161099	4858	F	648	adk(92)	fumC(4)	gyrB(87)	icd(96)	mdh(70)	purA(58)	recA(2)
Broiler_parent107	2020_Poulsen	Chicken	APEC	5333365	5135	B2	95	adk(37)	fumC(38)	gyrB(19)	icd(37)	mdh(17)	purA(11)	recA(26)
Broiler_parent108	2020_Poulsen	Chicken	APEC	5190618	4890	F	648	adk(92)	fumC(4)	gyrB(87)	icd(96)	mdh(70)	purA(58)	recA(2)
Broiler_parent109	2020_Poulsen	Chicken	APEC	5034178	4807	B2	428	adk(96)	fumC(40)	gyrB(13)	icd(100)	mdh(23)	purA(28)	recA(66)
Broiler_parent110	2020_Poulsen	Chicken	APEC	5159298	4938	B1	109	adk(6)	fumC(6)	gyrB(1)	icd(16)	mdh(9)	purA(13)	recA(2)
Broiler_parent111	2020_Poulsen	Chicken	APEC	5119999	4948	C	23	adk(6)	fumC(4)	gyrB(12)	icd(1)	mdh(20)	purA(13)	recA(7)
Broiler_parent112	2020_Poulsen	Chicken	APEC	5256318	5001	C	88	adk(6)	fumC(4)	gyrB(12)	icd(1)	mdh(20)	purA(12)	recA(7)
Broiler_parent113	2020_Poulsen	Chicken	APEC	5159779	4971	B1	1146	adk(6)	fumC(29)	gyrB(4)	icd(1)	mdh(24)	purA(8)	recA(7)
Broiler_parent114	2020_Poulsen	Chicken	APEC	4947932	4691	B2	428	adk(96)	fumC(40)	gyrB(13)	icd(100)	mdh(23)	purA(28)	recA(66)
Broiler_parent115	2020_Poulsen	Chicken	APEC	5757864	5549	D	115	adk(4)	fumC(26)	gyrB(39)	icd(25)	mdh(5)	purA(31)	recA(19)
Broiler_parent116	2020_Poulsen	Chicken	APEC	4821624	4598	G	3346	adk(20)	fumC(45)	gyrB(207)	icd(370)	mdh(17)	purA(50)	recA(4)
Broiler_parent117	2020_Poulsen	Chicken	APEC	5072005	4849	B2	95	adk(37)	fumC(38)	gyrB(19)	icd(37)	mdh(17)	purA(11)	recA(26)
Broiler_parent118	2020_Poulsen	Chicken	APEC	4989730	4783	B1	101	adk(43)	fumC(41)	gyrB(15)	icd(18)	mdh(11)	purA(7)	recA(6)
Broiler_parent53	2020_Poulsen	Chicken	APEC	5268169	5019	B2	95	adk(37)	fumC(38)	gyrB(19)	icd(37)	mdh(17)	purA(11)	recA(26)
Broiler_parent54	2020_Poulsen	Chicken	APEC	5261844	5018	B2	95	adk(37)	fumC(38)	gyrB(19)	icd(37)	mdh(17)	purA(11)	recA(26)
Broiler_parent55	2020_Poulsen	Chicken	APEC	4850282	4623	G	3346	adk(20)	fumC(45)	gyrB(207)	icd(370)	mdh(17)	purA(50)	recA(4)
Broiler_parent57	2020_Poulsen	Chicken	APEC	4841502	4609	B1	101	adk(43)	fumC(41)	gyrB(15)	icd(18)	mdh(11)	purA(7)	recA(6)
Broiler_parent58	2020_Poulsen	Chicken	APEC	5336919	5140	B2	95	adk(37)	fumC(38)	gyrB(19)	icd(37)	mdh(17)	purA(11)	recA(26)
Broiler_parent59	2020_Poulsen	Chicken	APEC	5022314	4737	B2	131	adk(53)	fumC(40)	gyrB(47)	icd(13)	mdh(36)	purA(28)	recA(29)
Broiler_parent60	2020_Poulsen	Chicken	APEC	5172568	4955	G	117	adk(20)	fumC(45)	gyrB(41)	icd(43)	mdh(5)	purA(32)	recA(2)
Broiler_parent61	2020_Poulsen	Chicken	APEC	5200971	4973	G	117	adk(20)	fumC(45)	gyrB(41)	icd(43)	mdh(5)	purA(32)	recA(2)
Broiler_parent62	2020_Poulsen	Chicken	APEC	5040011	4792	B1	162	adk(9)	fumC(65)	gyrB(5)	icd(1)	mdh(9)	purA(13)	recA(6)
Broiler_parent63	2020_Poulsen	Chicken	APEC	4977897	4770	A	93	adk(6)	fumC(11)	gyrB(4)	icd(10)	mdh(7)	purA(8)	recA(6)
Broiler_parent65	2020_Poulsen	Chicken	APEC	4945775	4643	G	117	adk(20)	fumC(45)	gyrB(41)	icd(43)	mdh(5)	purA(32)	recA(2)
Broiler_parent66	2020_Poulsen	Chicken	APEC	5020503	4737	B2	131	adk(53)	fumC(40)	gyrB(47)	icd(13)	mdh(36)	purA(28)	recA(29)
Broiler_parent67	2020_Poulsen	Chicken	APEC	5174557	4971	G	117	adk(20)	fumC(45)	gyrB(41)	icd(43)	mdh(5)	purA(32)	recA(2)
Broiler_parent68	2020_Poulsen	Chicken	APEC	4977997	4782	B1	58	adk(6)	fumC(4)	gyrB(4)	icd(16)	mdh(24)	purA(8)	recA(14)
Broiler_parent69	2020_Poulsen	Chicken	APEC	5332049	5150	B2	95	adk(37)	fumC(38)	gyrB(19)	icd(37)	mdh(17)	purA(11)	recA(26)
Broiler_parent70	2020_Poulsen	Chicken	APEC	5346355	5146	B2	95	adk(37)	fumC(38)	gyrB(19)	icd(37)	mdh(17)	purA(11)	recA(26)
Broiler_parent71	2020_Poulsen	Chicken	APEC	5337051	5148	B2	95	adk(37)	fumC(38)	gyrB(19)	icd(37)	mdh(17)	purA(11)	recA(26)
Broiler_parent72	2020_Poulsen	Chicken	APEC	5035746	4748	B2	131	adk(53)	fumC(40)	gyrB(47)	icd(13)	mdh(36)	purA(28)	recA(29)
Broiler_parent73	2020_Poulsen	Chicken	APEC	5226136	5018	B2	428	adk(96)	fumC(40)	gyrB(13)	icd(100)	mdh(23)	purA(28)	recA(66)
Broiler_parent74	2020_Poulsen	Chicken	APEC	5160910	4945	B2	428	adk(96)	fumC(40)	gyrB(13)	icd(100)	mdh(23)	purA(28)	recA(66)
Broiler_parent75	2020_Poulsen	Chicken	APEC	5024978	4737	B2	131	adk(53)	fumC(40)	gyrB(47)	icd(13)	mdh(36)	purA(28)	recA(29)
Broiler_parent76	2020_Poulsen	Chicken	APEC	5015187	4725	B2	131	adk(53)	fumC(40)	gyrB(47)	icd(13)	mdh(36)	purA(28)	recA(29)
Broiler_parent77	2020_Poulsen	Chicken	APEC	5332955	5136	B2	95	adk(37)	fumC(38)	gyrB(19)	icd(37)	mdh(17)	purA(11)	recA(26)
Broiler_parent78	2020_Poulsen	Chicken	APEC	5337168	5137	B2	95	adk(37)	fumC(38)	gyrB(19)	icd(37)	mdh(17)	purA(11)	recA(26)
Broiler_parent80	2020_Poulsen	Chicken	APEC	4930519	4728	A	93	adk(6)	fumC(11)	gyrB(4)	icd(10)	mdh(7)	purA(8)	recA(6)
Broiler_parent81	2020_Poulsen	Chicken	APEC	5019218	4728	D	69	adk(21)	fumC(35)	gyrB(27)	icd(6)	mdh(5)	purA(5)	recA(4)
Broiler_parent82	2020_Poulsen	Chicken	APEC	5429533	5122	F	648	adk(92)	fumC(4)	gyrB(87)	icd(96)	mdh(70)	purA(58)	recA(2)
Broiler_parent83	2020_Poulsen	Chicken	APEC	5769697	5567	D	115	adk(4)	fumC(26)	gyrB(39)	icd(25)	mdh(5)	purA(31)	recA(19)
Broiler_parent84	2020_Poulsen	Chicken	APEC	4985613	4732	B1	1841	adk(6)	fumC(295)	gyrB(22)	icd(18)	mdh(11)	purA(8)	recA(7)
Broiler_parent85	2020_Poulsen	Chicken	APEC	5336573	5140	B2	95	adk(37)	fumC(38)	gyrB(19)	icd(37)	mdh(17)	purA(11)	recA(26)
Broiler_parent86	2020_Poulsen	Chicken	APEC	5322906	5126	B2	95	adk(37)	fumC(38)	gyrB(19)	icd(37)	mdh(17)	purA(11)	recA(26)
Broiler_parent87	2020_Poulsen	Chicken	APEC	5335027	5139	B2	95	adk(37)	fumC(38)	gyrB(19)	icd(37)	mdh(17)	purA(11)	recA(26)
Broiler_parent88	2020_Poulsen	Chicken	APEC	5267944	5064	G	117	adk(20)	fumC(45)	gyrB(41)	icd(43)	mdh(5)	purA(32)	recA(2)
Broiler_parent89	2020_Poulsen	Chicken	APEC	5126753	4844	B2	131	adk(53)	fumC(40)	gyrB(47)	icd(13)	mdh(36)	purA(28)	recA(29)
Broiler_parent90	2020_Poulsen	Chicken	APEC	5178827	4906	B2	131	adk(53)	fumC(40)	gyrB(47)	icd(13)	mdh(36)	purA(28)	recA(29)
Broiler_parent92	2020_Poulsen	Chicken	APEC	4772727	4541	A	48	adk(6)	fumC(11)	gyrB(4)	icd(8)	mdh(8)	purA(8)	recA(2)
Broiler_parent93	2020_Poulsen	Chicken	APEC	4942040	4679	B2	428	adk(96)	fumC(40)	gyrB(13)	icd(100)	mdh(23)	purA(28)	recA(66)
Broiler_parent94	2020_Poulsen	Chicken	APEC	4936645	4680	B2	428	adk(96)	fumC(40)	gyrB(13)	icd(100)	mdh(23)	purA(28)	recA(66)
Broiler_parent95	2020_Poulsen	Chicken	APEC	5783829	5572	D	115	adk(4)	fumC(26)	gyrB(39)	icd(25)	mdh(5)	purA(31)	recA(19)
Broiler_parent96	2020_Poulsen	Chicken	APEC	5178515	4959	G	117	adk(20)	fumC(45)	gyrB(41)	icd(43)	mdh(5)	purA(32)	recA(2)
Broiler_parent97	2020_Poulsen	Chicken	APEC	4883617	4675	A	1518	adk(6)	fumC(7)	gyrB(4)	icd(1)	mdh(8)	purA(18)	recA(2)
Broiler_parent98	2020_Poulsen	Chicken	APEC	5261359	5001	C	88	adk(6)	fumC(4)	gyrB(12)	icd(1)	mdh(20)	purA(12)	recA(7)
Broiler_parent99	2020_Poulsen	Chicken	APEC	5048500	4835	B2	352	adk(76)	fumC(96)	gyrB(19)	icd(89)	mdh(17)	purA(1)	recA(10)
GCA_004284465	2020_Rafique	Chicken	APEC	4707155	4421	B1	6743	adk(6)	fumC(29)	gyrB(3)	icd(16)	mdh(11)	purA(8)	recA(6)
GCA_004284535	2020_Rafique	Chicken	APEC	4706036	4416	B1	6743	adk(6)	fumC(29)	gyrB(3)	icd(16)	mdh(11)	purA(8)	recA(6)
GCA_004283395	2020_Rafique	Chicken	APEC	5223809	4942	B2	131	adk(53)	fumC(40)	gyrB(47)	icd(13)	mdh(36)	purA(28)	recA(29)
GCA_004284075	2020_Rafique	Chicken	APEC	4754138	4501	A	-	adk(10)	fumC(174)	gyrB(4)	icd(8)	mdh(8)	purA(8)	recA(172)
GCA_004282685	2020_Rafique	Chicken	APEC	5120348	4772	E	2847	adk(6)	fumC(266)	gyrB(83)	icd(24)	mdh(1)	purA(1)	recA(2)
GCA_004282495	2020_Rafique	Chicken	APEC	5126306	4774	E	2847	adk(6)	fumC(266)	gyrB(83)	icd(24)	mdh(1)	purA(1)	recA(2)
GCA_004283795	2020_Rafique	Chicken	APEC	4855517	4603	C	23	adk(6)	fumC(4)	gyrB(12)	icd(1)	mdh(20)	purA(13)	recA(7)
GCA_004284005	2020_Rafique	Chicken	APEC	4788138	4615	B1	155	adk(6)	fumC(4)	gyrB(14)	icd(16)	mdh(24)	purA(8)	recA(14)
GCA_004282325	2020_Rafique	Chicken	APEC	4913080	4708	B1	533	adk(6)	fumC(4)	gyrB(5)	icd(18)	mdh(11)	purA(8)	recA(14)
GCA_004283375	2020_Rafique	Chicken	APEC	4722263	4454	B1	-	adk(314)	fumC(4)	gyrB(14)	icd(16)	mdh(24)	purA(8)	recA(14)
GCA_004282545	2020_Rafique	Chicken	APEC	4957753	4691	B1	162	adk(9)	fumC(65)	gyrB(5)	icd(1)	mdh(9)	purA(13)	recA(6)
GCA_004284455	2020_Rafique	Chicken	APEC	4956235	4683	B1	162	adk(9)	fumC(65)	gyrB(5)	icd(1)	mdh(9)	purA(13)	recA(6)
GCA_004283545	2020_Rafique	Chicken	APEC	5002966	4740	B1	2852	adk(6)	fumC(65)	gyrB(5)	icd(1)	mdh(11)	purA(13)	recA(6)
GCA_004284135	2020_Rafique	Chicken	APEC	5031242	4868	A	4516	adk(64)	fumC(153)	gyrB(188)	icd(83)	mdh(7)	purA(207)	recA(6)
GCA_004283865	2020_Rafique	Chicken	APEC	4789890	4614	B1	155	adk(6)	fumC(4)	gyrB(14)	icd(16)	mdh(24)	purA(8)	recA(14)
GCA_004282295	2020_Rafique	Chicken	APEC	5187321	4951	B1	224	adk(6)	fumC(4)	gyrB(33)	icd(16)	mdh(11)	purA(8)	recA(6)
GCA_004282365	2020_Rafique	Chicken	APEC	5414126	5180	G	117	adk(20)	fumC(45)	gyrB(41)	icd(43)	mdh(5)	purA(32)	recA(2)
GCA_004283965	2020_Rafique	Chicken	APEC	5313251	5105	B1	2973	adk(6)	fumC(95)	gyrB(158)	icd(56)	mdh(11)	purA(8)	recA(41)
GCA_004282215	2020_Rafique	Chicken	APEC	5752811	5516	E	-	adk(6)	fumC(31)	gyrB(4)	icd(1047)	mdh(1)	purA(1)	recA(2)
GCA_004282305	2020_Rafique	Chicken	APEC	5162565	4929	B1	155	adk(6)	fumC(4)	gyrB(14)	icd(16)	mdh(24)	purA(8)	recA(14)
GCA_004282705	2020_Rafique	Chicken	APEC	5118176	4885	B1	155	adk(6)	fumC(4)	gyrB(14)	icd(16)	mdh(24)	purA(8)	recA(14)
GCA_004283435	2020_Rafique	Chicken	APEC	5194429	4984	C	23	adk(6)	fumC(4)	gyrB(12)	icd(1)	mdh(20)	purA(13)	recA(7)
GCA_004282435	2020_Rafique	Chicken	APEC	4910013	4663	B1	1324	adk(6)	fumC(29)	gyrB(178)	icd(18)	mdh(11)	purA(8)	recA(41)
GCA_004283235	2020_Rafique	Chicken	APEC	5150128	4915	B2	95	adk(37)	fumC(38)	gyrB(19)	icd(37)	mdh(17)	purA(11)	recA(26)
GCA_004284335	2020_Rafique	Chicken	APEC	5139685	4890	C	23	adk(6)	fumC(4)	gyrB(12)	icd(1)	mdh(20)	purA(13)	recA(7)
GCA_004284515	2020_Rafique	Chicken	APEC	4854843	4567	B1	-	adk(314)	fumC(4)	gyrB(14)	icd(16)	mdh(24)	purA(8)	recA(14)
GCA_004294555	2020_Rafique	Chicken	APEC	5045559	4849	C	-	adk(6)	fumC(7)	gyrB(4)	icd(1)	mdh(20)	purA(13)	recA(7)
GCA_004283585	2020_Rafique	Chicken	APEC	5315401	4994	E	2847	adk(6)	fumC(266)	gyrB(83)	icd(24)	mdh(1)	purA(1)	recA(2)
GCA_004282515	2020_Rafique	Chicken	APEC	5008593	4807	B1	2973	adk(6)	fumC(95)	gyrB(158)	icd(56)	mdh(11)	purA(8)	recA(41)
GCA_004283275	2020_Rafique	Chicken	APEC	5147402	4939	C	-	adk(6)	fumC(1193?)	gyrB(4)	icd(1)	mdh(20)	purA(13)	recA(7)
GCA_004283775	2020_Rafique	Chicken	APEC	5064786	4803	B1	155	adk(6)	fumC(4)	gyrB(14)	icd(16)	mdh(24)	purA(8)	recA(14)
GCA_004283625	2020_Rafique	Chicken	APEC	5162477	4895	G	117	adk(20)	fumC(45)	gyrB(41)	icd(43)	mdh(5)	purA(32)	recA(2)
GCA_004284435	2020_Rafique	Chicken	APEC	5189000	4967	G	117	adk(20)	fumC(45)	gyrB(41)	icd(43)	mdh(5)	purA(32)	recA(2)
GCA_004282585	2020_Rafique	Chicken	APEC	5275516	5054	B1	155	adk(6)	fumC(4)	gyrB(14)	icd(16)	mdh(24)	purA(8)	recA(14)
GCA_004282785	2020_Rafique	Chicken	APEC	4849274	4560	B1	-	adk(6)	fumC(4)	gyrB(~14)	icd(16)	mdh(24)	purA(8)	recA(14)
GCA_004283675	2020_Rafique	Chicken	APEC	5211642	5089	B1	1724	adk(9)	fumC(29)	gyrB(12)	icd(26)	mdh(11)	purA(8)	recA(7)
GCA_004282265	2020_Rafique	Chicken	APEC	5163262	4922	B1	155	adk(6)	fumC(4)	gyrB(14)	icd(16)	mdh(24)	purA(8)	recA(14)
GCA_004283345	2020_Rafique	Chicken	APEC	5104257	4844	B1	155	adk(6)	fumC(4)	gyrB(14)	icd(16)	mdh(24)	purA(8)	recA(14)
GCA_004284045	2020_Rafique	Chicken	APEC	4915770	4655	B1	155	adk(6)	fumC(4)	gyrB(14)	icd(16)	mdh(24)	purA(8)	recA(14)
GCA_004282575	2020_Rafique	Chicken	APEC	5133639	4912	C	-	adk(6)	fumC(1193?)	gyrB(4)	icd(1)	mdh(20)	purA(13)	recA(7)
GCA_004283945	2020_Rafique	Chicken	APEC	5081351	4885	C	-	adk(6)	fumC(7)	gyrB(4)	icd(1)	mdh(20)	purA(13)	recA(7)
GCA_004283285	2020_Rafique	Chicken	APEC	5042297	4775	B1	155	adk(6)	fumC(4)	gyrB(14)	icd(16)	mdh(24)	purA(8)	recA(14)
GCA_004283295	2020_Rafique	Chicken	APEC	5054500	4842	C	-	adk(6)	fumC(7)	gyrB(4)	icd(1)	mdh(20)	purA(13)	recA(7)
GCA_004283695	2020_Rafique	Chicken	APEC	4906620	4647	B1	1324	adk(6)	fumC(29)	gyrB(178)	icd(18)	mdh(11)	purA(8)	recA(41)
GCA_004283535	2020_Rafique	Chicken	APEC	4676445	4438	A	9512	adk(10)	fumC(929)	gyrB(4)	icd(8)	mdh(8)	purA(8)	recA(2)
GCA_004284245	2020_Rafique	Chicken	APEC	4908844	4650	B1	1324	adk(6)	fumC(29)	gyrB(178)	icd(18)	mdh(11)	purA(8)	recA(41)
GCA_004284275	2020_Rafique	Chicken	APEC	5627615	5356	E	1011	adk(6)	fumC(4)	gyrB(159)	icd(44)	mdh(112)	purA(1)	recA(17)
GCA_004284235	2020_Rafique	Chicken	APEC	5101389	4905	G	117	adk(20)	fumC(45)	gyrB(41)	icd(43)	mdh(5)	purA(32)	recA(2)
GCA_004282525	2020_Rafique	Chicken	APEC	5088929	4823	G	117	adk(20)	fumC(45)	gyrB(41)	icd(43)	mdh(5)	purA(32)	recA(2)
GCA_004283315	2020_Rafique	Chicken	APEC	4705449	4420	B1	6743	adk(6)	fumC(29)	gyrB(3)	icd(16)	mdh(11)	purA(8)	recA(6)
GCA_004282675	2020_Rafique	Chicken	APEC	5217069	5032	B1	453	adk(99)	fumC(6)	gyrB(33)	icd(33)	mdh(24)	purA(8)	recA(7)
GCA_004284635	2020_Rafique	Chicken	APEC	5711198	5438	E	350	adk(6)	fumC(31)	gyrB(83)	icd(28)	mdh(1)	purA(1)	recA(2)
GCA_004282635	2020_Rafique	Chicken	APEC	5272076	5034	A	10	adk(10)	fumC(11)	gyrB(4)	icd(8)	mdh(8)	purA(8)	recA(2)
GCA_004283405	2020_Rafique	Chicken	APEC	5050245	4889	B1	212	adk(6)	fumC(29)	gyrB(4)	icd(18)	mdh(11)	purA(8)	recA(6)
GCA_004283415	2020_Rafique	Chicken	APEC	5711150	5442	E	350	adk(6)	fumC(31)	gyrB(83)	icd(28)	mdh(1)	purA(1)	recA(2)
GCA_004284715	2020_Rafique	Chicken	APEC	5180434	4964	C	10011	adk(6)	fumC(19)	gyrB(12)	icd(26)	mdh(20)	purA(13)	recA(7)
GCA_004283725	2020_Rafique	Chicken	APEC	4914590	4671	B1	155	adk(6)	fumC(4)	gyrB(14)	icd(16)	mdh(24)	purA(8)	recA(14)
GCA_004284145	2020_Rafique	Chicken	APEC	4937942	4664	G	117	adk(20)	fumC(45)	gyrB(41)	icd(43)	mdh(5)	purA(32)	recA(2)
GCA_004283575	2020_Rafique	Chicken	APEC	5144007	4796	F	354	adk(85)	fumC(88)	gyrB(78)	icd(29)	mdh(59)	purA(58)	recA(62)
GCA_004283875	2020_Rafique	Chicken	APEC	5015573	4707	A	48	adk(6)	fumC(11)	gyrB(4)	icd(8)	mdh(8)	purA(8)	recA(2)
GCA_004282395	2020_Rafique	Chicken	APEC	5083775	4818	B1	155	adk(6)	fumC(4)	gyrB(14)	icd(16)	mdh(24)	purA(8)	recA(14)
GCA_004282595	2020_Rafique	Chicken	APEC	5048030	4771	G	117	adk(20)	fumC(45)	gyrB(41)	icd(43)	mdh(5)	purA(32)	recA(2)
GCA_004283915	2020_Rafique	Chicken	APEC	5083324	4870	G	117	adk(20)	fumC(45)	gyrB(41)	icd(43)	mdh(5)	purA(32)	recA(2)
GCA_004283715	2020_Rafique	Chicken	APEC	4902068	4636	A	93	adk(6)	fumC(11)	gyrB(4)	icd(10)	mdh(7)	purA(8)	recA(6)
GCA_004282465	2020_Rafique	Chicken	APEC	4927011	4613	E	1011	adk(6)	fumC(4)	gyrB(159)	icd(44)	mdh(112)	purA(1)	recA(17)
GCA_004284645	2020_Rafique	Chicken	APEC	4959102	4698	B1	155	adk(6)	fumC(4)	gyrB(14)	icd(16)	mdh(24)	purA(8)	recA(14)
GCA_004283505	2020_Rafique	Chicken	APEC	5400549	5097	E	2847	adk(6)	fumC(266)	gyrB(83)	icd(24)	mdh(1)	purA(1)	recA(2)
GCA_004283935	2020_Rafique	Chicken	APEC	5193862	4933	B1	156	adk(6)	fumC(29)	gyrB(32)	icd(16)	mdh(11)	purA(8)	recA(44)
GCA_004284395	2020_Rafique	Chicken	APEC	4975913	4722	G	117	adk(20)	fumC(45)	gyrB(41)	icd(43)	mdh(5)	purA(32)	recA(2)
GCA_004283475	2020_Rafique	Chicken	APEC	4949638	4701	A	3856	adk(10)	fumC(7)	gyrB(5)	icd(8)	mdh(8)	purA(8)	recA(2)
GCA_004284585	2020_Rafique	Chicken	APEC	5095961	4822	B1	155	adk(6)	fumC(4)	gyrB(14)	icd(16)	mdh(24)	purA(8)	recA(14)
GCA_004282415	2020_Rafique	Chicken	APEC	4902401	4638	A	6812	adk(10)	fumC(7)	gyrB(5)	icd(8)	mdh(8)	purA(2)	recA(494)
GCA_004284545	2020_Rafique	Chicken	APEC	4813021	4557	A	10	adk(10)	fumC(11)	gyrB(4)	icd(8)	mdh(8)	purA(8)	recA(2)
GCA_004282645	2020_Rafique	Chicken	APEC	5155761	4922	B1	101	adk(43)	fumC(41)	gyrB(15)	icd(18)	mdh(11)	purA(7)	recA(6)
GCA_004282775	2020_Rafique	Chicken	APEC	5090541	4930	B1	212	adk(6)	fumC(29)	gyrB(4)	icd(18)	mdh(11)	purA(8)	recA(6)
GCA_004283495	2020_Rafique	Chicken	APEC	5010395	4702	A	48	adk(6)	fumC(11)	gyrB(4)	icd(8)	mdh(8)	purA(8)	recA(2)
GCA_004284295	2020_Rafique	Chicken	APEC	4998806	4728	B1	2852	adk(6)	fumC(65)	gyrB(5)	icd(1)	mdh(11)	purA(13)	recA(6)
GCA_004284445	2020_Rafique	Chicken	APEC	4948667	4677	A	93	adk(6)	fumC(11)	gyrB(4)	icd(10)	mdh(7)	purA(8)	recA(6)
GCA_004283215	2020_Rafique	Chicken	APEC	5084394	4924	B1	212	adk(6)	fumC(29)	gyrB(4)	icd(18)	mdh(11)	purA(8)	recA(6)
GCA_004283855	2020_Rafique	Chicken	APEC	4894030	4664	B1	155	adk(6)	fumC(4)	gyrB(14)	icd(16)	mdh(24)	purA(8)	recA(14)
GCA_004284265	2020_Rafique	Chicken	APEC	5066664	4822	A	10	adk(10)	fumC(11)	gyrB(4)	icd(8)	mdh(8)	purA(8)	recA(2)
GCA_004283995	2020_Rafique	Chicken	APEC	5009844	4904	A	1564	adk(10)	fumC(252)	gyrB(5)	icd(8)	mdh(7)	purA(8)	recA(2)
GCA_004284405	2020_Rafique	Chicken	APEC	4694035	4459	A	7187	adk(6)	fumC(11)	gyrB(4)	icd(8)	mdh(616)	purA(8)	recA(2)
GCA_004283615	2020_Rafique	Chicken	APEC	4940560	4725	A	746	adk(10)	fumC(7)	gyrB(4)	icd(8)	mdh(12)	purA(8)	recA(2)
GCA_004282455	2020_Rafique	Chicken	APEC	5032186	4877	A	48	adk(6)	fumC(11)	gyrB(4)	icd(8)	mdh(8)	purA(8)	recA(2)
GCA_004284345	2020_Rafique	Chicken	APEC	4938701	4730	A	746	adk(10)	fumC(7)	gyrB(4)	icd(8)	mdh(12)	purA(8)	recA(2)
GCA_004284095	2020_Rafique	Chicken	APEC	5034179	4945	A	-	adk(6)	fumC(282)	gyrB(230)	icd(1)	mdh(8)	purA(8)	recA(~687)
GCA_004284035	2020_Rafique	Chicken	APEC	4942762	4692	A	10	adk(10)	fumC(11)	gyrB(4)	icd(8)	mdh(8)	purA(8)	recA(2)
GCA_004282335	2020_Rafique	Chicken	APEC	4838799	4580	A	48	adk(6)	fumC(11)	gyrB(4)	icd(8)	mdh(8)	purA(8)	recA(2)
GCA_004284355	2020_Rafique	Chicken	APEC	4896822	4619	A	93	adk(6)	fumC(11)	gyrB(4)	icd(10)	mdh(7)	purA(8)	recA(6)
GCA_004283835	2020_Rafique	Chicken	APEC	4863597	4619	A	710	adk(6)	fumC(153)	gyrB(4)	icd(91)	mdh(7)	purA(8)	recA(6)
GCA_004284165	2020_Rafique	Chicken	APEC	4973665	4698	B1	155	adk(6)	fumC(4)	gyrB(14)	icd(16)	mdh(24)	purA(8)	recA(14)
apec10	2021_Apostolakos	Chicken	APEC	4960861	4728	C	23	adk(6)	fumC(4)	gyrB(12)	icd(1)	mdh(20)	purA(13)	recA(7)
apec105	2021_Apostolakos	Chicken	APEC	5139873	4921	G	117	adk(20)	fumC(45)	gyrB(41)	icd(43)	mdh(5)	purA(32)	recA(2)
apec106	2021_Apostolakos	Chicken	APEC	5359802	5097	D	38	adk(4)	fumC(26)	gyrB(2)	icd(25)	mdh(5)	purA(5)	recA(19)
apec107	2021_Apostolakos	Chicken	APEC	4879262	4656	A	744	adk(10)	fumC(11)	gyrB(135)	icd(8)	mdh(8)	purA(8)	recA(2)
apec110	2021_Apostolakos	Chicken	APEC	4846257	4604	A	744	adk(10)	fumC(11)	gyrB(135)	icd(8)	mdh(8)	purA(8)	recA(2)
apec115	2021_Apostolakos	Chicken	APEC	4852782	4623	C	23	adk(6)	fumC(4)	gyrB(12)	icd(1)	mdh(20)	purA(13)	recA(7)
apec124	2021_Apostolakos	Chicken	APEC	5121138	4769	F	1485	adk(92)	fumC(231)	gyrB(87)	icd(96)	mdh(70)	purA(58)	recA(2)
apec128	2021_Apostolakos	Chicken	APEC	5386902	5114	E	371	adk(6)	fumC(31)	gyrB(83)	icd(28)	mdh(1)	purA(1)	recA(67)
apec13	2021_Apostolakos	Chicken	APEC	4960099	4726	C	23	adk(6)	fumC(4)	gyrB(12)	icd(1)	mdh(20)	purA(13)	recA(7)
apec132	2021_Apostolakos	Chicken	APEC	4813334	4573	C	23	adk(6)	fumC(4)	gyrB(12)	icd(1)	mdh(20)	purA(13)	recA(7)
apec141	2021_Apostolakos	Chicken	APEC	5250231	5013	G	117	adk(20)	fumC(45)	gyrB(41)	icd(43)	mdh(5)	purA(32)	recA(2)
apec31	2021_Apostolakos	Chicken	APEC	5041594	4808	C	23	adk(6)	fumC(4)	gyrB(12)	icd(1)	mdh(20)	purA(13)	recA(7)
apec32	2021_Apostolakos	Chicken	APEC	5041433	4811	C	23	adk(6)	fumC(4)	gyrB(12)	icd(1)	mdh(20)	purA(13)	recA(7)
apec39	2021_Apostolakos	Chicken	APEC	5069367	4807	G	117	adk(20)	fumC(45)	gyrB(41)	icd(43)	mdh(5)	purA(32)	recA(2)
apec46	2021_Apostolakos	Chicken	APEC	5045270	4816	C	23	adk(6)	fumC(4)	gyrB(12)	icd(1)	mdh(20)	purA(13)	recA(7)
apec47	2021_Apostolakos	Chicken	APEC	4958020	4723	C	23	adk(6)	fumC(4)	gyrB(12)	icd(1)	mdh(20)	purA(13)	recA(7)
apec7	2021_Apostolakos	Chicken	APEC	5142908	4789	F	1485	adk(92)	fumC(231)	gyrB(87)	icd(96)	mdh(70)	purA(58)	recA(2)
apec72	2021_Apostolakos	Chicken	APEC	4955313	4720	C	23	adk(6)	fumC(4)	gyrB(12)	icd(1)	mdh(20)	purA(13)	recA(7)
apec88	2021_Apostolakos	Chicken	APEC	4970680	4736	B1	388	adk(6)	fumC(4)	gyrB(12)	icd(18)	mdh(24)	purA(7)	recA(6)
apec9	2021_Apostolakos	Chicken	APEC	4855386	4575	A	-	adk(6)	fumC(11)	gyrB(4)	icd(~752)	mdh(7)	purA(8)	recA(6)
apec90	2021_Apostolakos	Chicken	APEC	5066754	4914	A	48	adk(6)	fumC(11)	gyrB(4)	icd(8)	mdh(8)	purA(8)	recA(2)
apec98	2021_Apostolakos	Chicken	APEC	5147887	4890	C	88	adk(6)	fumC(4)	gyrB(12)	icd(1)	mdh(20)	purA(12)	recA(7)
apec138	2021_Apostolakos	Chicken	APEC	5395545	5230	B2	429	adk(97)	fumC(40)	gyrB(93)	icd(13)	mdh(23)	purA(28)	recA(66)
bi	2021_Chen	Poultry unknown	APEC	5589913	5434	A	6712	adk(6)	fumC(893)	gyrB(4)	icd(10)	mdh(7)	purA(8)	recA(2)
gan-10	2021_Chen	Poultry unknown	APEC	5003070	4797	B1	224	adk(6)	fumC(4)	gyrB(33)	icd(16)	mdh(11)	purA(8)	recA(6)
gan-11	2021_Chen	Poultry unknown	APEC	5097570	4904	G	117	adk(20)	fumC(45)	gyrB(41)	icd(43)	mdh(5)	purA(32)	recA(2)
gan-12	2021_Chen	Poultry unknown	APEC	5009813	4806	B1	224	adk(6)	fumC(4)	gyrB(33)	icd(16)	mdh(11)	purA(8)	recA(6)
gan-13	2021_Chen	Poultry unknown	APEC	5043207	4801	B1	155	adk(6)	fumC(4)	gyrB(14)	icd(16)	mdh(24)	purA(8)	recA(14)
gan-14	2021_Chen	Poultry unknown	APEC	5066837	4819	C	23	adk(6)	fumC(4)	gyrB(12)	icd(1)	mdh(20)	purA(13)	recA(7)
gan-16	2021_Chen	Poultry unknown	APEC	5283999	5053	B1	224	adk(6)	fumC(4)	gyrB(33)	icd(16)	mdh(11)	purA(8)	recA(6)
gan-18	2021_Chen	Poultry unknown	APEC	5314030	5085	B2	131	adk(53)	fumC(40)	gyrB(47)	icd(13)	mdh(36)	purA(28)	recA(29)
gan-20	2021_Chen	Poultry unknown	APEC	5059573	4772	C	88	adk(6)	fumC(4)	gyrB(12)	icd(1)	mdh(20)	purA(12)	recA(7)
gan-5	2021_Chen	Poultry unknown	APEC	5041271	4804	C	23	adk(6)	fumC(4)	gyrB(12)	icd(1)	mdh(20)	purA(13)	recA(7)
gan-6	2021_Chen	Poultry unknown	APEC	5118788	4925	B1	224	adk(6)	fumC(4)	gyrB(33)	icd(16)	mdh(11)	purA(8)	recA(6)
gan-8	2021_Chen	Poultry unknown	APEC	4982082	4775	B1	224	adk(6)	fumC(4)	gyrB(33)	icd(16)	mdh(11)	purA(8)	recA(6)
gan-9	2021_Chen	Poultry unknown	APEC	5098723	4902	B1	224	adk(6)	fumC(4)	gyrB(33)	icd(16)	mdh(11)	purA(8)	recA(6)
gan-2	2021_Chen	Poultry unknown	APEC	5467426	5308	B2	95	adk(37)	fumC(38)	gyrB(19)	icd(37)	mdh(17)	purA(11)	recA(26)
S1203	2021_Chen	Poultry unknown	APEC	5277541	5084	B2	95	adk(37)	fumC(38)	gyrB(19)	icd(37)	mdh(17)	purA(11)	recA(26)
jiang-big	2021_Chen	Poultry unknown	APEC	5025398	4781	A	3856	adk(10)	fumC(7)	gyrB(5)	icd(8)	mdh(8)	purA(8)	recA(2)
S1201-1	2021_Chen	Poultry unknown	APEC	5147286	4979	C	2505	adk(6)	fumC(41)	gyrB(12)	icd(1)	mdh(20)	purA(13)	recA(7)
xin-3	2021_Chen	Poultry unknown	APEC	5467318	5309	B2	95	adk(37)	fumC(38)	gyrB(19)	icd(37)	mdh(17)	purA(11)	recA(26)
S1204-1	2021_Chen	Poultry unknown	APEC	5140987	4919	G	117	adk(20)	fumC(45)	gyrB(41)	icd(43)	mdh(5)	purA(32)	recA(2)
S1204-2	2021_Chen	Poultry unknown	APEC	5148942	4918	G	117	adk(20)	fumC(45)	gyrB(41)	icd(43)	mdh(5)	purA(32)	recA(2)
S1206-1	2021_Chen	Poultry unknown	APEC	5116228	4884	C	23	adk(6)	fumC(4)	gyrB(12)	icd(1)	mdh(20)	purA(13)	recA(7)
S1207-1	2021_Chen	Poultry unknown	APEC	5186243	4997	B1	224	adk(6)	fumC(4)	gyrB(33)	icd(16)	mdh(11)	purA(8)	recA(6)
S1208-1	2021_Chen	Poultry unknown	APEC	5216837	5028	B1	224	adk(6)	fumC(4)	gyrB(33)	icd(16)	mdh(11)	purA(8)	recA(6)
S1209-1	2021_Chen	Poultry unknown	APEC	5173472	4954	C	23	adk(6)	fumC(4)	gyrB(12)	icd(1)	mdh(20)	purA(13)	recA(7)
S1211-1	2021_Chen	Poultry unknown	APEC	5260710	5035	A	48	adk(6)	fumC(11)	gyrB(4)	icd(8)	mdh(8)	purA(8)	recA(2)
S1212-1	2021_Chen	Poultry unknown	APEC	5363557	5160	B1	156	adk(6)	fumC(29)	gyrB(32)	icd(16)	mdh(11)	purA(8)	recA(44)
S1213-1	2021_Chen	Poultry unknown	APEC	5362299	5234	B1	359	adk(43)	fumC(41)	gyrB(15)	icd(90)	mdh(11)	purA(8)	recA(6)
S2-1	2021_Chen	Poultry unknown	APEC	5445207	5148	E	2847	adk(6)	fumC(266)	gyrB(83)	icd(24)	mdh(1)	purA(1)	recA(2)
S2-2	2021_Chen	Poultry unknown	APEC	5462964	5168	E	2847	adk(6)	fumC(266)	gyrB(83)	icd(24)	mdh(1)	purA(1)	recA(2)
S2-3	2021_Chen	Poultry unknown	APEC	5430892	5142	E	2847	adk(6)	fumC(266)	gyrB(83)	icd(24)	mdh(1)	purA(1)	recA(2)
S2-4	2021_Chen	Poultry unknown	APEC	5436810	5144	E	2847	adk(6)	fumC(266)	gyrB(83)	icd(24)	mdh(1)	purA(1)	recA(2)
S2-5	2021_Chen	Poultry unknown	APEC	5446065	5153	E	2847	adk(6)	fumC(266)	gyrB(83)	icd(24)	mdh(1)	purA(1)	recA(2)
S3-1	2021_Chen	Poultry unknown	APEC	5463588	5257	G	117	adk(20)	fumC(45)	gyrB(41)	icd(43)	mdh(5)	purA(32)	recA(2)
S3-2	2021_Chen	Poultry unknown	APEC	5468551	5247	G	117	adk(20)	fumC(45)	gyrB(41)	icd(43)	mdh(5)	purA(32)	recA(2)
S3-3	2021_Chen	Poultry unknown	APEC	5455863	5244	G	117	adk(20)	fumC(45)	gyrB(41)	icd(43)	mdh(5)	purA(32)	recA(2)
S3-4	2021_Chen	Poultry unknown	APEC	5452810	5240	G	117	adk(20)	fumC(45)	gyrB(41)	icd(43)	mdh(5)	purA(32)	recA(2)
S3-5	2021_Chen	Poultry unknown	APEC	5452826	5235	G	117	adk(20)	fumC(45)	gyrB(41)	icd(43)	mdh(5)	purA(32)	recA(2)
S3-6	2021_Chen	Poultry unknown	APEC	5444498	5227	G	117	adk(20)	fumC(45)	gyrB(41)	icd(43)	mdh(5)	purA(32)	recA(2)
S4-2	2021_Chen	Poultry unknown	APEC	5260659	4995	G	117	adk(20)	fumC(45)	gyrB(41)	icd(43)	mdh(5)	purA(32)	recA(2)
S4-4	2021_Chen	Poultry unknown	APEC	5451372	5158	E	2847	adk(6)	fumC(266)	gyrB(83)	icd(24)	mdh(1)	purA(1)	recA(2)
Y-1	2021_Chen	Poultry unknown	APEC	5106336	4839	G	117	adk(20)	fumC(45)	gyrB(41)	icd(43)	mdh(5)	purA(32)	recA(2)
Y-10	2021_Chen	Poultry unknown	APEC	4981289	4711	B1	155	adk(6)	fumC(4)	gyrB(14)	icd(16)	mdh(24)	purA(8)	recA(14)
Y-13	2021_Chen	Poultry unknown	APEC	5364563	5192	B1	224	adk(6)	fumC(4)	gyrB(33)	icd(16)	mdh(11)	purA(8)	recA(6)
Y-15	2021_Chen	Poultry unknown	APEC	5138386	4926	C	23	adk(6)	fumC(4)	gyrB(12)	icd(1)	mdh(20)	purA(13)	recA(7)
Y-18	2021_Chen	Poultry unknown	APEC	6169475	5953	D	2309	adk(271)	fumC(26)	gyrB(39)	icd(25)	mdh(5)	purA(31)	recA(19)
Y-2	2021_Chen	Poultry unknown	APEC	5036934	4825	B1	453	adk(99)	fumC(6)	gyrB(33)	icd(33)	mdh(24)	purA(8)	recA(7)
Y-20	2021_Chen	Poultry unknown	APEC	5143626	4911	C	23	adk(6)	fumC(4)	gyrB(12)	icd(1)	mdh(20)	purA(13)	recA(7)
Y-4	2021_Chen	Poultry unknown	APEC	5103831	4883	C	23	adk(6)	fumC(4)	gyrB(12)	icd(1)	mdh(20)	purA(13)	recA(7)
Y-5	2021_Chen	Poultry unknown	APEC	4916686	4697	A	7153	adk(6)	fumC(23)	gyrB(109)	icd(8)	mdh(8)	purA(8)	recA(2)
Y-6	2021_Chen	Poultry unknown	APEC	5149857	4945	B1	-	adk(842)	fumC(29)	gyrB(32)	icd(16)	mdh(11)	purA(8)	recA(44)
Y-9	2021_Chen	Poultry unknown	APEC	4935520	4715	C	410	adk(6)	fumC(4)	gyrB(12)	icd(1)	mdh(20)	purA(18)	recA(7)
IHIT31985	2021_Ewers	Chicken	AFEC	5262962	5130	A	3994	adk(10)	fumC(11)	gyrB(4)	icd(8)	mdh(8)	purA(313)	recA(2)
IHIT31988	2021_Ewers	Chicken	AFEC	5264377	5041	G	117	adk(20)	fumC(45)	gyrB(41)	icd(43)	mdh(5)	purA(32)	recA(2)
IHIT31989	2021_Ewers	Chicken	AFEC	5183697	5015	B1	1304	adk(6)	fumC(95)	gyrB(4)	icd(18)	mdh(11)	purA(7)	recA(14)
IHIT31991	2021_Ewers	Chicken	AFEC	5563926	5294	D	38	adk(4)	fumC(26)	gyrB(2)	icd(25)	mdh(5)	purA(5)	recA(19)
IHIT31993	2021_Ewers	Chicken	AFEC	5385918	5184	B1	156	adk(6)	fumC(29)	gyrB(32)	icd(16)	mdh(11)	purA(8)	recA(44)
IHIT31994	2021_Ewers	Chicken	AFEC	5000670	4801	C	23	adk(6)	fumC(4)	gyrB(12)	icd(1)	mdh(20)	purA(13)	recA(7)
IHIT31999	2021_Ewers	Chicken	AFEC	5049665	4832	B1	345	adk(6)	fumC(4)	gyrB(14)	icd(1)	mdh(20)	purA(62)	recA(7)
IHIT32001	2021_Ewers	Chicken	AFEC	4807364	4556	B1	101	adk(43)	fumC(41)	gyrB(15)	icd(18)	mdh(11)	purA(7)	recA(6)
IHIT32002	2021_Ewers	Chicken	AFEC	5045599	4849	B1	-	adk(6)	fumC(6)	gyrB(5)	icd(26)	mdh(9)	purA(13)	recA(98?)
IHIT32008	2021_Ewers	Chicken	AFEC	5127942	4870	B1	156	adk(6)	fumC(29)	gyrB(32)	icd(16)	mdh(11)	purA(8)	recA(44)
IHIT32009	2021_Ewers	Chicken	AFEC	5067441	4905	C	23	adk(6)	fumC(4)	gyrB(12)	icd(1)	mdh(20)	purA(13)	recA(7)
IHIT32010	2021_Ewers	Chicken	AFEC	5341887	5130	B1	7322	adk(6)	fumC(1007)	gyrB(14)	icd(16)	mdh(24)	purA(8)	recA(14)
IHIT32011	2021_Ewers	Chicken	AFEC	5327085	5048	F	354	adk(85)	fumC(88)	gyrB(78)	icd(29)	mdh(59)	purA(58)	recA(62)
IHIT32014	2021_Ewers	Chicken	AFEC	5198144	4999	A	48	adk(6)	fumC(11)	gyrB(4)	icd(8)	mdh(8)	purA(8)	recA(2)
IHIT32020	2021_Ewers	Chicken	AFEC	5274640	5068	B1	-	adk(6)	fumC(65)	gyrB(3)	icd(1)	mdh(11)	purA(13)	recA(~6)
IHIT32021	2021_Ewers	Chicken	AFEC	4817741	4613	A	-	adk(64)	fumC(~7)	gyrB(1)	icd(1)	mdh(8)	purA(8)	recA(6)
IHIT32022	2021_Ewers	Chicken	AFEC	5179307	4974	B1	7104	adk(6)	fumC(23)	gyrB(32)	icd(1)	mdh(9)	purA(8)	recA(7)
IHIT32023	2021_Ewers	Chicken	AFEC	5512843	5268	E	371	adk(6)	fumC(31)	gyrB(83)	icd(28)	mdh(1)	purA(1)	recA(67)
IHIT32024	2021_Ewers	Chicken	AFEC	5002063	4795	B1	101	adk(43)	fumC(41)	gyrB(15)	icd(18)	mdh(11)	purA(7)	recA(6)
IHIT32025	2021_Ewers	Chicken	AFEC	5209131	5005	A	93	adk(6)	fumC(11)	gyrB(4)	icd(10)	mdh(7)	purA(8)	recA(6)
IHIT32030	2021_Ewers	Chicken	AFEC	5695490	5425	D	38	adk(4)	fumC(26)	gyrB(2)	icd(25)	mdh(5)	purA(5)	recA(19)
IHIT32032	2021_Ewers	Chicken	AFEC	5440396	5259	A	48	adk(6)	fumC(11)	gyrB(4)	icd(8)	mdh(8)	purA(8)	recA(2)
IHIT32033	2021_Ewers	Chicken	AFEC	5575734	5369	D	1158	adk(18)	fumC(3)	gyrB(17)	icd(6)	mdh(5)	purA(5)	recA(4)
IHIT32037	2021_Ewers	Chicken	AFEC	5542136	5282	cladeI	770	adk(52)	fumC(116)	gyrB(55)	icd(101)	mdh(113)	purA(40)	recA(38)
IHIT32042	2021_Ewers	Chicken	AFEC	5756582	5484	F	648	adk(92)	fumC(4)	gyrB(87)	icd(96)	mdh(70)	purA(58)	recA(2)
IHIT32045	2021_Ewers	Chicken	AFEC	5408620	5241	A	665	adk(122)	fumC(11)	gyrB(125)	icd(12)	mdh(96)	purA(8)	recA(2)
IHIT32046	2021_Ewers	Chicken	AFEC	5093613	4902	B1	101	adk(43)	fumC(41)	gyrB(15)	icd(18)	mdh(11)	purA(7)	recA(6)
IHIT32047	2021_Ewers	Chicken	AFEC	5250758	5013	G	117	adk(20)	fumC(45)	gyrB(41)	icd(43)	mdh(5)	purA(32)	recA(2)
IHIT32048	2021_Ewers	Chicken	AFEC	5265263	5071	G	117	adk(20)	fumC(45)	gyrB(41)	icd(43)	mdh(5)	purA(32)	recA(2)
IHIT32050	2021_Ewers	Chicken	AFEC	5473909	5322	G	117	adk(20)	fumC(45)	gyrB(41)	icd(43)	mdh(5)	purA(32)	recA(2)
IHIT32051	2021_Ewers	Chicken	AFEC	5527484	5433	A	1594	adk(6)	fumC(11)	gyrB(4)	icd(234)	mdh(7)	purA(8)	recA(6)
IHIT32052	2021_Ewers	Chicken	AFEC	5451121	5235	G	117	adk(20)	fumC(45)	gyrB(41)	icd(43)	mdh(5)	purA(32)	recA(2)
IHIT32053	2021_Ewers	Chicken	AFEC	5057572	4884	C	23	adk(6)	fumC(4)	gyrB(12)	icd(1)	mdh(20)	purA(13)	recA(7)
IHIT32054	2021_Ewers	Chicken	AFEC	5076967	4875	C	23	adk(6)	fumC(4)	gyrB(12)	icd(1)	mdh(20)	purA(13)	recA(7)
IHIT32059	2021_Ewers	Chicken	AFEC	5034231	4816	B1	162	adk(9)	fumC(65)	gyrB(5)	icd(1)	mdh(9)	purA(13)	recA(6)
IHIT32060	2021_Ewers	Chicken	AFEC	5500644	5201	F	354	adk(85)	fumC(88)	gyrB(78)	icd(29)	mdh(59)	purA(58)	recA(62)
IHIT32065	2021_Ewers	Chicken	AFEC	5650505	5340	D	38	adk(4)	fumC(26)	gyrB(2)	icd(25)	mdh(5)	purA(5)	recA(19)
IHIT32066	2021_Ewers	Chicken	AFEC	5402284	5162	C	88	adk(6)	fumC(4)	gyrB(12)	icd(1)	mdh(20)	purA(12)	recA(7)
IHIT32068	2021_Ewers	Chicken	AFEC	5004068	4759	B1	56	adk(6)	fumC(4)	gyrB(4)	icd(18)	mdh(24)	purA(5)	recA(14)
IHIT32071	2021_Ewers	Chicken	AFEC	5140806	4897	G	117	adk(20)	fumC(45)	gyrB(41)	icd(43)	mdh(5)	purA(32)	recA(2)
IHIT32074	2021_Ewers	Chicken	AFEC	5122863	4877	B1	453	adk(99)	fumC(6)	gyrB(33)	icd(33)	mdh(24)	purA(8)	recA(7)
IHIT32075	2021_Ewers	Chicken	AFEC	5145667	4903	C	88	adk(6)	fumC(4)	gyrB(12)	icd(1)	mdh(20)	purA(12)	recA(7)
IHIT32076	2021_Ewers	Chicken	AFEC	5037648	4820	B1	58	adk(6)	fumC(4)	gyrB(4)	icd(16)	mdh(24)	purA(8)	recA(14)
IHIT31996	2021_Ewers	Chicken	AFEC	5130422	4927	B2	135	adk(13)	fumC(39)	gyrB(50)	icd(13)	mdh(16)	purA(37)	recA(25)
IHIT32056	2021_Ewers	Chicken	AFEC	5548527	5356	B2	131	adk(53)	fumC(40)	gyrB(47)	icd(13)	mdh(36)	purA(28)	recA(29)
41-R26	2021_Lozica	Chicken	APEC	4977789	4723	G	117	adk(20)	fumC(45)	gyrB(41)	icd(43)	mdh(5)	purA(32)	recA(2)
39-R26	2021_Lozica	Chicken	APEC	4898886	4662	B2	95	adk(37)	fumC(38)	gyrB(19)	icd(37)	mdh(17)	purA(11)	recA(26)
38-R26	2021_Lozica	Chicken	APEC	4885819	4670	B2	95	adk(37)	fumC(38)	gyrB(19)	icd(37)	mdh(17)	purA(11)	recA(26)
36-R26	2021_Lozica	Chicken	APEC	4877904	4613	B2	390	adk(37)	fumC(38)	gyrB(86)	icd(37)	mdh(17)	purA(11)	recA(26)
34-R26	2021_Lozica	Chicken	APEC	4986709	4726	B2	390	adk(37)	fumC(38)	gyrB(86)	icd(37)	mdh(17)	purA(11)	recA(26)
33-R26	2021_Lozica	Chicken	APEC	5055086	4824	G	117	adk(20)	fumC(45)	gyrB(41)	icd(43)	mdh(5)	purA(32)	recA(2)
1037-R32	2021_Lozica	Chicken	APEC	5003930	4759	B2	95	adk(37)	fumC(38)	gyrB(19)	icd(37)	mdh(17)	purA(11)	recA(26)
1034-R32	2021_Lozica	Chicken	APEC	4998564	4765	B2	95	adk(37)	fumC(38)	gyrB(19)	icd(37)	mdh(17)	purA(11)	recA(26)
962-R32	2021_Lozica	Chicken	APEC	4877347	4630	G	117	adk(20)	fumC(45)	gyrB(41)	icd(43)	mdh(5)	purA(32)	recA(2)
917-R32	2021_Lozica	Chicken	APEC	4765016	4525	A	746	adk(10)	fumC(7)	gyrB(4)	icd(8)	mdh(12)	purA(8)	recA(2)
911-R32	2021_Lozica	Chicken	APEC	4868024	4623	G	117	adk(20)	fumC(45)	gyrB(41)	icd(43)	mdh(5)	purA(32)	recA(2)
641-R32	2021_Lozica	Chicken	APEC	4666828	4423	A	10	adk(10)	fumC(11)	gyrB(4)	icd(8)	mdh(8)	purA(8)	recA(2)
631-R32	2021_Lozica	Chicken	APEC	5061826	4817	G	117	adk(20)	fumC(45)	gyrB(41)	icd(43)	mdh(5)	purA(32)	recA(2)
629-R32	2021_Lozica	Chicken	APEC	5102236	4854	G	117	adk(20)	fumC(45)	gyrB(41)	icd(43)	mdh(5)	purA(32)	recA(2)
509-R30	2021_Lozica	Chicken	APEC	5019046	4771	B2	95	adk(37)	fumC(38)	gyrB(19)	icd(37)	mdh(17)	purA(11)	recA(26)
463-R30	2021_Lozica	Chicken	APEC	4987358	4739	B2	95	adk(37)	fumC(38)	gyrB(19)	icd(37)	mdh(17)	purA(11)	recA(26)
32-R26	2021_Lozica	Chicken	APEC	4994025	4761	G	117	adk(20)	fumC(45)	gyrB(41)	icd(43)	mdh(5)	purA(32)	recA(2)
459-R30	2021_Lozica	Chicken	APEC	5002321	4762	B2	95	adk(37)	fumC(38)	gyrB(19)	icd(37)	mdh(17)	purA(11)	recA(26)
455-R30	2021_Lozica	Chicken	APEC	5112932	4917	B2	428	adk(96)	fumC(40)	gyrB(13)	icd(100)	mdh(23)	purA(28)	recA(66)
347-R30	2021_Lozica	Chicken	APEC	5115136	4837	B2	131	adk(53)	fumC(40)	gyrB(47)	icd(13)	mdh(36)	purA(28)	recA(29)
346-R30	2021_Lozica	Chicken	APEC	4753087	4509	B1	58	adk(6)	fumC(4)	gyrB(4)	icd(16)	mdh(24)	purA(8)	recA(14)
344-R30	2021_Lozica	Chicken	APEC	4747641	4534	A	93	adk(6)	fumC(11)	gyrB(4)	icd(10)	mdh(7)	purA(8)	recA(6)
342-R30	2021_Lozica	Chicken	APEC	4910555	4657	B2	95	adk(37)	fumC(38)	gyrB(19)	icd(37)	mdh(17)	purA(11)	recA(26)
333-R30	2021_Lozica	Chicken	APEC	4994165	4720	B2	131	adk(53)	fumC(40)	gyrB(47)	icd(13)	mdh(36)	purA(28)	recA(29)
52-R27	2021_Lozica	Chicken	APEC	5045087	4776	G	117	adk(20)	fumC(45)	gyrB(41)	icd(43)	mdh(5)	purA(32)	recA(2)
50-R27	2021_Lozica	Chicken	APEC	5129894	4896	G	117	adk(20)	fumC(45)	gyrB(41)	icd(43)	mdh(5)	purA(32)	recA(2)
47-R27	2021_Lozica	Chicken	APEC	5161194	4940	G	117	adk(20)	fumC(45)	gyrB(41)	icd(43)	mdh(5)	purA(32)	recA(2)
29-R27	2021_Lozica	Chicken	APEC	5172810	4814	F	1485	adk(92)	fumC(231)	gyrB(87)	icd(96)	mdh(70)	purA(58)	recA(2)
27-R27	2021_Lozica	Chicken	APEC	4913443	4731	A	48	adk(6)	fumC(11)	gyrB(4)	icd(8)	mdh(8)	purA(8)	recA(2)
21-R27	2021_Lozica	Chicken	APEC	4913336	4737	A	48	adk(6)	fumC(11)	gyrB(4)	icd(8)	mdh(8)	purA(8)	recA(2)
20-R27	2021_Lozica	Chicken	APEC	4913790	4736	A	48	adk(6)	fumC(11)	gyrB(4)	icd(8)	mdh(8)	purA(8)	recA(2)
17-R27	2021_Lozica	Chicken	APEC	4948039	4774	A	48	adk(6)	fumC(11)	gyrB(4)	icd(8)	mdh(8)	purA(8)	recA(2)
116-R29	2021_Lozica	Chicken	APEC	5162248	5049	A	10	adk(10)	fumC(11)	gyrB(4)	icd(8)	mdh(8)	purA(8)	recA(2)
68-R28	2021_Lozica	Chicken	APEC	4581491	4322	A	46	adk(8)	fumC(7)	gyrB(1)	icd(8)	mdh(8)	purA(8)	recA(6)
13-R27	2021_Lozica	Chicken	APEC	4863456	4577	B1	162	adk(9)	fumC(65)	gyrB(5)	icd(1)	mdh(9)	purA(13)	recA(6)
9-R27	2021_Lozica	Chicken	APEC	4940963	4597	D	8573	adk(218)	fumC(755)	gyrB(27)	icd(6)	mdh(5)	purA(1)	recA(199)
146-R29	2021_Lozica	Chicken	APEC	4817421	4595	B1	3232	adk(6)	fumC(4)	gyrB(3)	icd(1)	mdh(11)	purA(8)	recA(6)
140-R29	2021_Lozica	Chicken	APEC	5170905	4940	B1	162	adk(9)	fumC(65)	gyrB(5)	icd(1)	mdh(9)	purA(13)	recA(6)
128-R29	2021_Lozica	Chicken	APEC	5216422	4987	B1	162	adk(9)	fumC(65)	gyrB(5)	icd(1)	mdh(9)	purA(13)	recA(6)
127-R29	2021_Lozica	Chicken	APEC	5215349	4979	B1	162	adk(9)	fumC(65)	gyrB(5)	icd(1)	mdh(9)	purA(13)	recA(6)
126-R29	2021_Lozica	Chicken	APEC	5214406	4980	B1	162	adk(9)	fumC(65)	gyrB(5)	icd(1)	mdh(9)	purA(13)	recA(6)
125-R29	2021_Lozica	Chicken	APEC	5109068	4868	B1	162	adk(9)	fumC(65)	gyrB(5)	icd(1)	mdh(9)	purA(13)	recA(6)
124-R29	2021_Lozica	Chicken	APEC	5125919	4889	B1	162	adk(9)	fumC(65)	gyrB(5)	icd(1)	mdh(9)	purA(13)	recA(6)
121-R29	2021_Lozica	Chicken	APEC	4973902	4749	A	7013	adk(10)	fumC(27)	gyrB(125)	icd(12)	mdh(12)	purA(18)	recA(2)
173-R29	2021_Lozica	Chicken	APEC	5274202	5076	B2	429	adk(97)	fumC(40)	gyrB(93)	icd(13)	mdh(23)	purA(28)	recA(66)
152-R29	2021_Lozica	Chicken	APEC	4948831	4724	B1	616	adk(6)	fumC(4)	gyrB(12)	icd(16)	mdh(24)	purA(8)	recA(14)
149-R29	2021_Lozica	Chicken	APEC	5054517	4836	G	117	adk(20)	fumC(45)	gyrB(41)	icd(43)	mdh(5)	purA(32)	recA(2)
118-R29	2021_Lozica	Chicken	APEC	4535424	4229	A	10	adk(10)	fumC(11)	gyrB(4)	icd(8)	mdh(8)	purA(8)	recA(2)
117-R29	2021_Lozica	Chicken	APEC	4535438	4228	A	10	adk(10)	fumC(11)	gyrB(4)	icd(8)	mdh(8)	purA(8)	recA(2)
633-R31	2021_Lozica	Chicken	APEC	5075776	4848	G	117	adk(20)	fumC(45)	gyrB(41)	icd(43)	mdh(5)	purA(32)	recA(2)
632-R31	2021_Lozica	Chicken	APEC	4823487	4547	B2	135	adk(13)	fumC(39)	gyrB(50)	icd(13)	mdh(16)	purA(37)	recA(25)
607-R31	2021_Lozica	Chicken	APEC	5112882	4895	G	117	adk(20)	fumC(45)	gyrB(41)	icd(43)	mdh(5)	purA(32)	recA(2)
510-R30	2021_Lozica	Chicken	APEC	5059558	4829	B2	95	adk(37)	fumC(38)	gyrB(19)	icd(37)	mdh(17)	purA(11)	recA(26)
507-R30	2021_Lozica	Chicken	APEC	5053079	4773	B2	131	adk(53)	fumC(40)	gyrB(47)	icd(13)	mdh(36)	purA(28)	recA(29)
474-R31	2021_Lozica	Chicken	APEC	5129944	4891	G	117	adk(20)	fumC(45)	gyrB(41)	icd(43)	mdh(5)	purA(32)	recA(2)
470-R31	2021_Lozica	Chicken	APEC	5215363	4992	G	117	adk(20)	fumC(45)	gyrB(41)	icd(43)	mdh(5)	purA(32)	recA(2)
469-R31	2021_Lozica	Chicken	APEC	5213210	4985	G	117	adk(20)	fumC(45)	gyrB(41)	icd(43)	mdh(5)	purA(32)	recA(2)
639-R31	2021_Lozica	Chicken	APEC	4821219	4544	B2	135	adk(13)	fumC(39)	gyrB(50)	icd(13)	mdh(16)	purA(37)	recA(25)
637-R31	2021_Lozica	Chicken	APEC	4821196	4542	B2	135	adk(13)	fumC(39)	gyrB(50)	icd(13)	mdh(16)	purA(37)	recA(25)
467-R31	2021_Lozica	Chicken	APEC	5021058	4797	G	117	adk(20)	fumC(45)	gyrB(41)	icd(43)	mdh(5)	purA(32)	recA(2)
466-R31	2021_Lozica	Chicken	APEC	5001425	4792	G	117	adk(20)	fumC(45)	gyrB(41)	icd(43)	mdh(5)	purA(32)	recA(2)
964-R32	2021_Lozica	Chicken	APEC	4933489	4692	G	117	adk(20)	fumC(45)	gyrB(41)	icd(43)	mdh(5)	purA(32)	recA(2)
951-R33	2021_Lozica	Chicken	APEC	4931674	4697	C	23	adk(6)	fumC(4)	gyrB(12)	icd(1)	mdh(20)	purA(13)	recA(7)
918-R32	2021_Lozica	Chicken	APEC	4820042	4574	A	93	adk(6)	fumC(11)	gyrB(4)	icd(10)	mdh(7)	purA(8)	recA(6)
801-R32	2021_Lozica	Chicken	APEC	4837505	4581	A	10	adk(10)	fumC(11)	gyrB(4)	icd(8)	mdh(8)	purA(8)	recA(2)
798-R32	2021_Lozica	Chicken	APEC	4934850	4690	G	117	adk(20)	fumC(45)	gyrB(41)	icd(43)	mdh(5)	purA(32)	recA(2)
795-R32	2021_Lozica	Chicken	APEC	5117202	4895	B2	95	adk(37)	fumC(38)	gyrB(19)	icd(37)	mdh(17)	purA(11)	recA(26)
734-R31	2021_Lozica	Chicken	APEC	4717820	4487	A	10	adk(10)	fumC(11)	gyrB(4)	icd(8)	mdh(8)	purA(8)	recA(2)
968-R33	2021_Lozica	Chicken	APEC	4930637	4693	C	23	adk(6)	fumC(4)	gyrB(12)	icd(1)	mdh(20)	purA(13)	recA(7)
967-R33	2021_Lozica	Chicken	APEC	4930964	4695	C	23	adk(6)	fumC(4)	gyrB(12)	icd(1)	mdh(20)	purA(13)	recA(7)
733-R31	2021_Lozica	Chicken	APEC	4859107	4619	A	-	adk(10)	fumC(11)	gyrB(438)	icd(8)	mdh(92)	purA(8)	recA(2)
731-R31	2021_Lozica	Chicken	APEC	4923702	4660	B1	101	adk(43)	fumC(41)	gyrB(15)	icd(18)	mdh(11)	purA(7)	recA(6)
1207-R33	2021_Lozica	Chicken	APEC	5117758	4868	G	117	adk(20)	fumC(45)	gyrB(41)	icd(43)	mdh(5)	purA(32)	recA(2)
1206-R33	2021_Lozica	Chicken	APEC	5117903	4871	G	117	adk(20)	fumC(45)	gyrB(41)	icd(43)	mdh(5)	purA(32)	recA(2)
971-R33	2021_Lozica	Chicken	APEC	4930274	4694	C	23	adk(6)	fumC(4)	gyrB(12)	icd(1)	mdh(20)	purA(13)	recA(7)
970-R33	2021_Lozica	Chicken	APEC	4930568	4691	C	23	adk(6)	fumC(4)	gyrB(12)	icd(1)	mdh(20)	purA(13)	recA(7)
1125-R33	2021_Lozica	Chicken	APEC	4931126	4694	C	23	adk(6)	fumC(4)	gyrB(12)	icd(1)	mdh(20)	purA(13)	recA(7)
1124-R33	2021_Lozica	Chicken	APEC	4932582	4699	C	23	adk(6)	fumC(4)	gyrB(12)	icd(1)	mdh(20)	purA(13)	recA(7)
1036-R32	2021_Lozica	Chicken	APEC	5115373	4896	B2	95	adk(37)	fumC(38)	gyrB(19)	icd(37)	mdh(17)	purA(11)	recA(26)
1035-R32	2021_Lozica	Chicken	APEC	5115294	4893	B2	95	adk(37)	fumC(38)	gyrB(19)	icd(37)	mdh(17)	purA(11)	recA(26)
1031-R33	2021_Lozica	Chicken	APEC	4927975	4690	C	23	adk(6)	fumC(4)	gyrB(12)	icd(1)	mdh(20)	purA(13)	recA(7)
1025-R33	2021_Lozica	Chicken	APEC	4959746	4728	C	23	adk(6)	fumC(4)	gyrB(12)	icd(1)	mdh(20)	purA(13)	recA(7)
975-R33	2021_Lozica	Chicken	APEC	4930160	4691	C	23	adk(6)	fumC(4)	gyrB(12)	icd(1)	mdh(20)	purA(13)	recA(7)
1509-R34	2021_Lozica	Chicken	APEC	5053738	4793	B2	131	adk(53)	fumC(40)	gyrB(47)	icd(13)	mdh(36)	purA(28)	recA(29)
1467-R34	2021_Lozica	Chicken	APEC	5072911	4806	B2	131	adk(53)	fumC(40)	gyrB(47)	icd(13)	mdh(36)	purA(28)	recA(29)
1466-R34	2021_Lozica	Chicken	APEC	5231972	5020	B2	95	adk(37)	fumC(38)	gyrB(19)	icd(37)	mdh(17)	purA(11)	recA(26)
1465-R34	2021_Lozica	Chicken	APEC	5232490	5021	B2	95	adk(37)	fumC(38)	gyrB(19)	icd(37)	mdh(17)	purA(11)	recA(26)
1412-R34	2021_Lozica	Chicken	APEC	5025245	4757	B2	131	adk(53)	fumC(40)	gyrB(47)	icd(13)	mdh(36)	purA(28)	recA(29)
1409-R34	2021_Lozica	Chicken	APEC	5232362	5021	B2	95	adk(37)	fumC(38)	gyrB(19)	icd(37)	mdh(17)	purA(11)	recA(26)
1407-R34	2021_Lozica	Chicken	APEC	5163865	4927	B2	95	adk(37)	fumC(38)	gyrB(19)	icd(37)	mdh(17)	purA(11)	recA(26)
1209-R33	2021_Lozica	Chicken	APEC	5095430	4767	D	69	adk(21)	fumC(35)	gyrB(27)	icd(6)	mdh(5)	purA(5)	recA(4)
1528-R34	2021_Lozica	Chicken	APEC	5232922	5018	B2	95	adk(37)	fumC(38)	gyrB(19)	icd(37)	mdh(17)	purA(11)	recA(26)
1526-R34	2021_Lozica	Chicken	APEC	5233807	5028	B2	95	adk(37)	fumC(38)	gyrB(19)	icd(37)	mdh(17)	purA(11)	recA(26)
1521-R34	2021_Lozica	Chicken	APEC	5232679	5022	B2	95	adk(37)	fumC(38)	gyrB(19)	icd(37)	mdh(17)	purA(11)	recA(26)
1516-R34	2021_Lozica	Chicken	APEC	5232369	5020	B2	95	adk(37)	fumC(38)	gyrB(19)	icd(37)	mdh(17)	purA(11)	recA(26)
1514-R34	2021_Lozica	Chicken	APEC	5233374	5016	B2	95	adk(37)	fumC(38)	gyrB(19)	icd(37)	mdh(17)	purA(11)	recA(26)
1512-R34	2021_Lozica	Chicken	APEC	5232348	5014	B2	95	adk(37)	fumC(38)	gyrB(19)	icd(37)	mdh(17)	purA(11)	recA(26)
328-R30	2021_Lozica	Chicken	APEC	4859916	4609	B2	95	adk(37)	fumC(38)	gyrB(19)	icd(37)	mdh(17)	purA(11)	recA(26)
327-R30	2021_Lozica	Chicken	APEC	4985661	4742	B2	95	adk(37)	fumC(38)	gyrB(19)	icd(37)	mdh(17)	purA(11)	recA(26)
325-R30	2021_Lozica	Chicken	APEC	4982274	4737	B2	95	adk(37)	fumC(38)	gyrB(19)	icd(37)	mdh(17)	purA(11)	recA(26)
5-R26	2021_Lozica	Chicken	APEC	4781064	4526	B2	390	adk(37)	fumC(38)	gyrB(86)	icd(37)	mdh(17)	purA(11)	recA(26)
324-R30	2021_Lozica	Chicken	APEC	4913342	4663	B2	95	adk(37)	fumC(38)	gyrB(19)	icd(37)	mdh(17)	purA(11)	recA(26)
88-R28	2021_Lozica	Chicken	APEC	5055416	4804	B2	390	adk(37)	fumC(38)	gyrB(86)	icd(37)	mdh(17)	purA(11)	recA(26)
87-R28	2021_Lozica	Chicken	APEC	5056086	4804	B2	390	adk(37)	fumC(38)	gyrB(86)	icd(37)	mdh(17)	purA(11)	recA(26)
85-R28	2021_Lozica	Chicken	APEC	5044948	4799	B2	390	adk(37)	fumC(38)	gyrB(86)	icd(37)	mdh(17)	purA(11)	recA(26)
83-R28	2021_Lozica	Chicken	APEC	5032670	4781	B2	390	adk(37)	fumC(38)	gyrB(86)	icd(37)	mdh(17)	purA(11)	recA(26)
80-R28	2021_Lozica	Chicken	APEC	4911255	4668	B1	162	adk(9)	fumC(65)	gyrB(5)	icd(1)	mdh(9)	purA(13)	recA(6)
79-R28	2021_Lozica	Chicken	APEC	4999308	4744	B2	390	adk(37)	fumC(38)	gyrB(86)	icd(37)	mdh(17)	purA(11)	recA(26)
46-R26	2021_Lozica	Chicken	APEC	4768425	4550	B1	297	adk(6)	fumC(65)	gyrB(32)	icd(26)	mdh(9)	purA(8)	recA(2)
44-R26	2021_Lozica	Chicken	APEC	4885238	4640	B2	390	adk(37)	fumC(38)	gyrB(86)	icd(37)	mdh(17)	purA(11)	recA(26)
43-R26	2021_Lozica	Chicken	APEC	4923140	4678	B2	390	adk(37)	fumC(38)	gyrB(86)	icd(37)	mdh(17)	purA(11)	recA(26)
1-R26	2021_Lozica	Chicken	APEC	4814781	4545	G	117	adk(20)	fumC(45)	gyrB(41)	icd(43)	mdh(5)	purA(32)	recA(2)
1465_SS_220	2021_Mageiros	Wildfowl	AFEC	5127696	4877	B2	127	adk(13)	fumC(14)	gyrB(19)	icd(36)	mdh(23)	purA(11)	recA(10)
1466_SS_221	2021_Mageiros	Wildfowl	AFEC	5127971	4868	B2	127	adk(13)	fumC(14)	gyrB(19)	icd(36)	mdh(23)	purA(11)	recA(10)
1467_SS_222	2021_Mageiros	Wildfowl	AFEC	5129616	4872	B2	127	adk(13)	fumC(14)	gyrB(19)	icd(36)	mdh(23)	purA(11)	recA(10)
1468_SS_223	2021_Mageiros	Wildfowl	AFEC	4861416	4654	B1	5628	adk(6)	fumC(4)	gyrB(348)	icd(16)	mdh(9)	purA(13)	recA(7)
1469_SS_224	2021_Mageiros	Wildfowl	AFEC	5111353	4853	B2	127	adk(13)	fumC(14)	gyrB(19)	icd(36)	mdh(23)	purA(11)	recA(10)
1471_SS_226	2021_Mageiros	Wildfowl	AFEC	4730178	4537	A	206	adk(6)	fumC(7)	gyrB(5)	icd(1)	mdh(8)	purA(18)	recA(2)
1472_SS_227	2021_Mageiros	Wildfowl	AFEC	4878001	4670	A	10856	adk(10)	fumC(27)	gyrB(5)	icd(10)	mdh(12)	purA(92)	recA(2)
1474_SS_229	2021_Mageiros	Wildfowl	AFEC	4682351	4444	A	10	adk(10)	fumC(11)	gyrB(4)	icd(8)	mdh(8)	purA(8)	recA(2)
1475_SS_230	2021_Mageiros	Wildfowl	AFEC	5134710	4887	B2	127	adk(13)	fumC(14)	gyrB(19)	icd(36)	mdh(23)	purA(11)	recA(10)
1476_SS_231	2021_Mageiros	Wildfowl	AFEC	4796085	4566	B1	155	adk(6)	fumC(4)	gyrB(14)	icd(16)	mdh(24)	purA(8)	recA(14)
1477_SS_232	2021_Mageiros	Wildfowl	AFEC	4943332	4721	B1	666	adk(6)	fumC(6)	gyrB(3)	icd(135)	mdh(11)	purA(8)	recA(7)
1478_SS_233	2021_Mageiros	Wildfowl	AFEC	5247404	5053	B2	95	adk(37)	fumC(38)	gyrB(19)	icd(37)	mdh(17)	purA(11)	recA(26)
1548_SS_303	2021_Mageiros	Gull	AFEC	4994621	4831	G	117	adk(20)	fumC(45)	gyrB(41)	icd(43)	mdh(5)	purA(32)	recA(2)
1549_SS_304	2021_Mageiros	Gull	AFEC	4863013	4618	G	657	adk(20)	fumC(45)	gyrB(41)	icd(43)	mdh(5)	purA(50)	recA(46)
1550_SS_305	2021_Mageiros	Gull	AFEC	5019506	4768	B2	10854	adk(37)	fumC(38)	gyrB(1012)	icd(37)	mdh(17)	purA(11)	recA(26)
1551_SS_306	2021_Mageiros	Gull	AFEC	4926705	4728	D	10853	adk(1113)	fumC(1559)	gyrB(250)	icd(52)	mdh(4)	purA(5)	recA(95)
1552_SS_307	2021_Mageiros	Gull	AFEC	4998090	4774	B1	453	adk(99)	fumC(6)	gyrB(33)	icd(33)	mdh(24)	purA(8)	recA(7)
1554_SS_317	2021_Mageiros	Chicken	AFEC	4882507	4604	A	3006	adk(10)	fumC(11)	gyrB(4)	icd(8)	mdh(92)	purA(8)	recA(2)
1555_SS_320	2021_Mageiros	Chicken	AFEC	4872040	4589	A	3006	adk(10)	fumC(11)	gyrB(4)	icd(8)	mdh(92)	purA(8)	recA(2)
1556_SS_324	2021_Mageiros	Chicken	AFEC	4949166	4718	B2	352	adk(76)	fumC(96)	gyrB(19)	icd(89)	mdh(17)	purA(1)	recA(10)
1557_SS_328	2021_Mageiros	Chicken	AFEC	5104794	4906	A	10855	adk(6)	fumC(11)	gyrB(4)	icd(8)	mdh(964)	purA(8)	recA(2)
1558_SS_330	2021_Mageiros	Chicken	AFEC	5175044	5021	A	10	adk(10)	fumC(11)	gyrB(4)	icd(8)	mdh(8)	purA(8)	recA(2)
1559_SS_331	2021_Mageiros	Chicken	AFEC	5125225	5036	A	9721	adk(6)	fumC(23)	gyrB(44)	icd(11)	mdh(522)	purA(239)	recA(7)
1560_SS_332	2021_Mageiros	Chicken	AFEC	5778024	5502	E	57	adk(6)	fumC(31)	gyrB(5)	icd(28)	mdh(1)	purA(1)	recA(2)
1561_SS_333	2021_Mageiros	Chicken	AFEC	5128220	5025	A	9721	adk(6)	fumC(23)	gyrB(44)	icd(11)	mdh(522)	purA(239)	recA(7)
1562_SS_334	2021_Mageiros	Chicken	AFEC	5126406	5030	A	9721	adk(6)	fumC(23)	gyrB(44)	icd(11)	mdh(522)	purA(239)	recA(7)
1563_SS_335	2021_Mageiros	Chicken	AFEC	5370770	5260	A	43	adk(24)	fumC(11)	gyrB(4)	icd(8)	mdh(8)	purA(8)	recA(2)
1564_SS_338	2021_Mageiros	Chicken	AFEC	5609530	5365	E	57	adk(6)	fumC(31)	gyrB(5)	icd(28)	mdh(1)	purA(1)	recA(2)
1565_SS_339	2021_Mageiros	Chicken	AFEC	5370688	5247	A	43	adk(24)	fumC(11)	gyrB(4)	icd(8)	mdh(8)	purA(8)	recA(2)
1566_SS_340	2021_Mageiros	Chicken	AFEC	5434210	5293	A	43	adk(24)	fumC(11)	gyrB(4)	icd(8)	mdh(8)	purA(8)	recA(2)
1567_SS_343	2021_Mageiros	Chicken	AFEC	5162069	4997	A	10	adk(10)	fumC(11)	gyrB(4)	icd(8)	mdh(8)	purA(8)	recA(2)
1568_SS_344	2021_Mageiros	Chicken	AFEC	5095772	4944	A	10	adk(10)	fumC(11)	gyrB(4)	icd(8)	mdh(8)	purA(8)	recA(2)
1569_SS_345	2021_Mageiros	Chicken	AFEC	5351157	5227	A	43	adk(24)	fumC(11)	gyrB(4)	icd(8)	mdh(8)	purA(8)	recA(2)
1570_SS_346	2021_Mageiros	Chicken	AFEC	5357507	5218	A	43	adk(24)	fumC(11)	gyrB(4)	icd(8)	mdh(8)	purA(8)	recA(2)
1571_SS_347	2021_Mageiros	Chicken	AFEC	5365456	5302	A	4512	adk(6)	fumC(282)	gyrB(230)	icd(1)	mdh(8)	purA(8)	recA(311)
1572_SS_349	2021_Mageiros	Chicken	AFEC	5364740	5301	A	4512	adk(6)	fumC(282)	gyrB(230)	icd(1)	mdh(8)	purA(8)	recA(311)
1573_SS_350	2021_Mageiros	Chicken	AFEC	5190250	5053	A	206	adk(6)	fumC(7)	gyrB(5)	icd(1)	mdh(8)	purA(18)	recA(2)
1574_SS_355	2021_Mageiros	Chicken	AFEC	4907771	4738	A	10	adk(10)	fumC(11)	gyrB(4)	icd(8)	mdh(8)	purA(8)	recA(2)
1575_SS_356	2021_Mageiros	Chicken	AFEC	5158683	4924	B1	1049	adk(6)	fumC(4)	gyrB(14)	icd(16)	mdh(24)	purA(5)	recA(14)
1576_SS_358	2021_Mageiros	Chicken	AFEC	5541398	5286	D	69	adk(21)	fumC(35)	gyrB(27)	icd(6)	mdh(5)	purA(5)	recA(4)
1577_SS_360	2021_Mageiros	Chicken	AFEC	5322907	5158	A	10	adk(10)	fumC(11)	gyrB(4)	icd(8)	mdh(8)	purA(8)	recA(2)
1578_SS_361	2021_Mageiros	Chicken	AFEC	5371782	5305	A	4512	adk(6)	fumC(282)	gyrB(230)	icd(1)	mdh(8)	purA(8)	recA(311)
1580_SS_364	2021_Mageiros	Chicken	AFEC	5729431	5445	E	2184	adk(6)	fumC(31)	gyrB(4)	icd(28)	mdh(228)	purA(1)	recA(2)
1581_SS_367	2021_Mageiros	Chicken	AFEC	5358939	5008	E	5962	adk(405)	fumC(23)	gyrB(53)	icd(242)	mdh(24)	purA(352)	recA(419)
1582_SS_369	2021_Mageiros	Chicken	AFEC	5643151	5443	D	5931	adk(4)	fumC(2)	gyrB(2)	icd(236)	mdh(4)	purA(16)	recA(154)
1583_SS_370	2021_Mageiros	Chicken	AFEC	4931559	4785	A	10	adk(10)	fumC(11)	gyrB(4)	icd(8)	mdh(8)	purA(8)	recA(2)
1584_SS_373	2021_Mageiros	Chicken	AFEC	5242385	5133	A	10	adk(10)	fumC(11)	gyrB(4)	icd(8)	mdh(8)	purA(8)	recA(2)
1585_SS_374	2021_Mageiros	Chicken	AFEC	5517131	5255	D	69	adk(21)	fumC(35)	gyrB(27)	icd(6)	mdh(5)	purA(5)	recA(4)
1586_SS_375	2021_Mageiros	Chicken	AFEC	5351170	5275	A	4512	adk(6)	fumC(282)	gyrB(230)	icd(1)	mdh(8)	purA(8)	recA(311)
1587_SS_377	2021_Mageiros	Chicken	APEC	5238257	5127	A	10	adk(10)	fumC(11)	gyrB(4)	icd(8)	mdh(8)	purA(8)	recA(2)
1588_SS_378	2021_Mageiros	Chicken	APEC	5241445	5140	A	10	adk(10)	fumC(11)	gyrB(4)	icd(8)	mdh(8)	purA(8)	recA(2)
1589_SS_379	2021_Mageiros	Chicken	APEC	5238216	5112	A	10	adk(10)	fumC(11)	gyrB(4)	icd(8)	mdh(8)	purA(8)	recA(2)
1590_SS_380	2021_Mageiros	Chicken	APEC	5173907	5075	B1	616	adk(6)	fumC(4)	gyrB(12)	icd(16)	mdh(24)	purA(8)	recA(14)
1591_SS_382	2021_Mageiros	Chicken	APEC	5449902	5380	B1	5963	adk(6)	fumC(4)	gyrB(503)	icd(16)	mdh(24)	purA(8)	recA(14)
1592_SS_383	2021_Mageiros	Chicken	APEC	5241746	5130	A	10	adk(10)	fumC(11)	gyrB(4)	icd(8)	mdh(8)	purA(8)	recA(2)
1593_SS_384	2021_Mageiros	Chicken	APEC	5352429	5219	A	10	adk(10)	fumC(11)	gyrB(4)	icd(8)	mdh(8)	purA(8)	recA(2)
1594_SS_385	2021_Mageiros	Chicken	APEC	5231980	5115	A	10	adk(10)	fumC(11)	gyrB(4)	icd(8)	mdh(8)	purA(8)	recA(2)
1595_SS_386	2021_Mageiros	Chicken	APEC	5353450	5212	A	10	adk(10)	fumC(11)	gyrB(4)	icd(8)	mdh(8)	purA(8)	recA(2)
1596_SS_388	2021_Mageiros	Chicken	APEC	5357006	5223	A	10	adk(10)	fumC(11)	gyrB(4)	icd(8)	mdh(8)	purA(8)	recA(2)
1597_SS_390	2021_Mageiros	Chicken	APEC	5046449	4771	D	349	adk(34)	fumC(36)	gyrB(39)	icd(87)	mdh(67)	purA(16)	recA(4)
1598_SS_391	2021_Mageiros	Chicken	APEC	5048775	4778	D	349	adk(34)	fumC(36)	gyrB(39)	icd(87)	mdh(67)	purA(16)	recA(4)
1599_SS_392	2021_Mageiros	Chicken	APEC	5187842	5188	A	5964	adk(64)	fumC(771)	gyrB(5)	icd(83)	mdh(8)	purA(8)	recA(6)
1600_SS_393	2021_Mageiros	Chicken	APEC	5196881	5199	A	5964	adk(64)	fumC(771)	gyrB(5)	icd(83)	mdh(8)	purA(8)	recA(6)
1602_SS_395	2021_Mageiros	Chicken	APEC	5358441	5271	A	4512	adk(6)	fumC(282)	gyrB(230)	icd(1)	mdh(8)	purA(8)	recA(311)
1603_SS_396	2021_Mageiros	Chicken	APEC	5241937	5132	A	10	adk(10)	fumC(11)	gyrB(4)	icd(8)	mdh(8)	purA(8)	recA(2)
1604_SS_397	2021_Mageiros	Chicken	APEC	4886798	4651	A	93	adk(6)	fumC(11)	gyrB(4)	icd(10)	mdh(7)	purA(8)	recA(6)
1605_SS_399	2021_Mageiros	Chicken	APEC	4878057	4638	A	93	adk(6)	fumC(11)	gyrB(4)	icd(10)	mdh(7)	purA(8)	recA(6)
1606_SS_401	2021_Mageiros	Chicken	APEC	4888614	4650	A	93	adk(6)	fumC(11)	gyrB(4)	icd(10)	mdh(7)	purA(8)	recA(6)
1607_SS_402	2021_Mageiros	Chicken	APEC	4696445	4478	A	48	adk(6)	fumC(11)	gyrB(4)	icd(8)	mdh(8)	purA(8)	recA(2)
1608_SS_404	2021_Mageiros	Chicken	APEC	4976714	4749	B2	352	adk(76)	fumC(96)	gyrB(19)	icd(89)	mdh(17)	purA(1)	recA(10)
1609_SS_406	2021_Mageiros	Chicken	APEC	5191166	4930	G	117	adk(20)	fumC(45)	gyrB(41)	icd(43)	mdh(5)	purA(32)	recA(2)
1610_SS_407	2021_Mageiros	Chicken	APEC	4888456	4649	A	93	adk(6)	fumC(11)	gyrB(4)	icd(10)	mdh(7)	purA(8)	recA(6)
1611_SS_408	2021_Mageiros	Chicken	APEC	5185091	4924	G	117	adk(20)	fumC(45)	gyrB(41)	icd(43)	mdh(5)	purA(32)	recA(2)
1612_SS_409	2021_Mageiros	Chicken	APEC	5378463	5169	G	117	adk(20)	fumC(45)	gyrB(41)	icd(43)	mdh(5)	purA(32)	recA(2)
1613_SS_410	2021_Mageiros	Chicken	APEC	5233991	5001	G	117	adk(20)	fumC(45)	gyrB(41)	icd(43)	mdh(5)	purA(32)	recA(2)
1614_SS_411	2021_Mageiros	Chicken	APEC	5099390	4933	B2	95	adk(37)	fumC(38)	gyrB(19)	icd(37)	mdh(17)	purA(11)	recA(26)
1623_APEC_O1	2021_Mageiros	Chicken	APEC	5082025	4932	B2	95	adk(37)	fumC(38)	gyrB(19)	icd(37)	mdh(17)	purA(11)	recA(26)
1624_APEC_O78	2021_Mageiros	Chicken	APEC	4798435	4615	C	23	adk(6)	fumC(4)	gyrB(12)	icd(1)	mdh(20)	purA(13)	recA(7)
3667_6265	2021_Mageiros	Chicken	APEC	5076969	4825	B2	95	adk(37)	fumC(38)	gyrB(19)	icd(37)	mdh(17)	purA(11)	recA(26)
3668_6344	2021_Mageiros	Chicken	APEC	5213799	4939	G	117	adk(20)	fumC(45)	gyrB(41)	icd(43)	mdh(5)	purA(32)	recA(2)
3669_7950	2021_Mageiros	Chicken	APEC	5016137	4746	G	117	adk(20)	fumC(45)	gyrB(41)	icd(43)	mdh(5)	purA(32)	recA(2)
3670_8805	2021_Mageiros	Chicken	APEC	5164909	4903	G	117	adk(20)	fumC(45)	gyrB(41)	icd(43)	mdh(5)	purA(32)	recA(2)
3729_AV01	2021_Mageiros	Chicken	AFEC	4979663	4717	G	117	adk(20)	fumC(45)	gyrB(41)	icd(43)	mdh(5)	purA(32)	recA(2)
3731_AV03	2021_Mageiros	Chicken	AFEC	5255255	4992	B2	135	adk(13)	fumC(39)	gyrB(50)	icd(13)	mdh(16)	purA(37)	recA(25)
3733_AV05	2021_Mageiros	Chicken	AFEC	5105681	4830	G	117	adk(20)	fumC(45)	gyrB(41)	icd(43)	mdh(5)	purA(32)	recA(2)
3734_AV06	2021_Mageiros	Chicken	AFEC	4732838	4465	A	1638	adk(10)	fumC(11)	gyrB(4)	icd(12)	mdh(8)	purA(45)	recA(2)
3739_AV097	2021_Mageiros	Turkey	APEC	4971128	4692	B2	428	adk(96)	fumC(40)	gyrB(13)	icd(100)	mdh(23)	purA(28)	recA(66)
3740_AV098	2021_Mageiros	Turkey	APEC	5114928	4829	B2	1618	adk(36)	fumC(24)	gyrB(9)	icd(13)	mdh(17)	purA(11)	recA(159)
3741_AV099	2021_Mageiros	Turkey	APEC	5155498	4864	B2	1618	adk(36)	fumC(24)	gyrB(9)	icd(13)	mdh(17)	purA(11)	recA(159)
3742_AV100	2021_Mageiros	Turkey	APEC	5201461	4926	B2	1618	adk(36)	fumC(24)	gyrB(9)	icd(13)	mdh(17)	purA(11)	recA(159)
3743_AV101	2021_Mageiros	Turkey	APEC	5059758	4808	B2	428	adk(96)	fumC(40)	gyrB(13)	icd(100)	mdh(23)	purA(28)	recA(66)
3744_AV102	2021_Mageiros	Turkey	APEC	5141995	4846	B2	1618	adk(36)	fumC(24)	gyrB(9)	icd(13)	mdh(17)	purA(11)	recA(159)
3745_AV103	2021_Mageiros	Turkey	APEC	5003209	4745	B2	428	adk(96)	fumC(40)	gyrB(13)	icd(100)	mdh(23)	purA(28)	recA(66)
3746_AV104	2021_Mageiros	Turkey	APEC	5089239	4775	B2	1618	adk(36)	fumC(24)	gyrB(9)	icd(13)	mdh(17)	purA(11)	recA(159)
3747_AV105	2021_Mageiros	Turkey	APEC	5250391	5010	B2	6876	adk(96)	fumC(925)	gyrB(13)	icd(100)	mdh(23)	purA(28)	recA(66)
3748_AV106	2021_Mageiros	Turkey	APEC	5287307	5037	B2	9186	adk(13)	fumC(96)	gyrB(794)	icd(119)	mdh(17)	purA(25)	recA(25)
3750_AV107	2021_Mageiros	Turkey	APEC	5152372	4861	B2	1161	adk(36)	fumC(44)	gyrB(10)	icd(13)	mdh(17)	purA(10)	recA(25)
3751_AV12	2021_Mageiros	Chicken	AFEC	5316437	5076	B2	95	adk(37)	fumC(38)	gyrB(19)	icd(37)	mdh(17)	purA(11)	recA(26)
3757_AV18	2021_Mageiros	Chicken	AFEC	5054994	4818	B2	428	adk(96)	fumC(40)	gyrB(13)	icd(100)	mdh(23)	purA(28)	recA(66)
3766_AV27	2021_Mageiros	Chicken	AFEC	4883699	4619	B1	101	adk(43)	fumC(41)	gyrB(15)	icd(18)	mdh(11)	purA(7)	recA(6)
3767_AV28	2021_Mageiros	Chicken	AFEC	5110064	4921	B1	616	adk(6)	fumC(4)	gyrB(12)	icd(16)	mdh(24)	purA(8)	recA(14)
3771_AV32	2021_Mageiros	Chicken	APEC	5445307	5105	F	648	adk(92)	fumC(4)	gyrB(87)	icd(96)	mdh(70)	purA(58)	recA(2)
3778_AV39	2021_Mageiros	Chicken	AFEC	5572222	5276	E	8716	adk(6)	fumC(31)	gyrB(83)	icd(28)	mdh(1)	purA(1)	recA(295)
3780_AV41	2021_Mageiros	Chicken	APEC	4979740	4731	B2	352	adk(76)	fumC(96)	gyrB(19)	icd(89)	mdh(17)	purA(1)	recA(10)
3781_AV42	2021_Mageiros	Chicken	AFEC	4924632	4732	B1	162	adk(9)	fumC(65)	gyrB(5)	icd(1)	mdh(9)	purA(13)	recA(6)
3783_AV44	2021_Mageiros	Chicken	AFEC	5455665	5094	F	648	adk(92)	fumC(4)	gyrB(87)	icd(96)	mdh(70)	purA(58)	recA(2)
3785_AV46	2021_Mageiros	Chicken	APEC	4940224	4748	B1	162	adk(9)	fumC(65)	gyrB(5)	icd(1)	mdh(9)	purA(13)	recA(6)
3786_AV47	2021_Mageiros	Chicken	APEC	5029192	4731	G	117	adk(20)	fumC(45)	gyrB(41)	icd(43)	mdh(5)	purA(32)	recA(2)
3790_AV51	2021_Mageiros	Chicken	AFEC	5099866	4811	G	117	adk(20)	fumC(45)	gyrB(41)	icd(43)	mdh(5)	purA(32)	recA(2)
3792_AV53	2021_Mageiros	Chicken	AFEC	5332281	5153	G	117	adk(20)	fumC(45)	gyrB(41)	icd(43)	mdh(5)	purA(32)	recA(2)
3793_AV54	2021_Mageiros	Chicken	AFEC	5315430	5082	B2	95	adk(37)	fumC(38)	gyrB(19)	icd(37)	mdh(17)	purA(11)	recA(26)
3795_AV56	2021_Mageiros	Chicken	AFEC	4901272	4680	B2	803	adk(13)	fumC(24)	gyrB(19)	icd(22)	mdh(17)	purA(10)	recA(2)
3798_AV59	2021_Mageiros	Chicken	AFEC	5012243	4753	B1	155	adk(6)	fumC(4)	gyrB(14)	icd(16)	mdh(24)	purA(8)	recA(14)
3799_AV60	2021_Mageiros	Chicken	APEC	5491433	5243	E	371	adk(6)	fumC(31)	gyrB(83)	icd(28)	mdh(1)	purA(1)	recA(67)
3801_AV62	2021_Mageiros	Chicken	APEC	4816516	4587	A	new allele combination	adk(367)	fumC(11)	gyrB(102)	icd(8)	mdh(8)	purA(8)	recA(2)
3802_AV63	2021_Mageiros	Chicken	AFEC	5186551	4972	B1	602	adk(6)	fumC(19)	gyrB(33)	icd(26)	mdh(11)	purA(8)	recA(6)
3805_AV66	2021_Mageiros	Chicken	AFEC	4898544	4614	B1	162	adk(9)	fumC(65)	gyrB(5)	icd(1)	mdh(9)	purA(13)	recA(6)
3810_AV71	2021_Mageiros	Chicken	AFEC	4834694	4587	B1	162	adk(9)	fumC(65)	gyrB(5)	icd(1)	mdh(9)	purA(13)	recA(6)
3814_AV75	2021_Mageiros	Chicken	AFEC	4724111	4457	A	10	adk(10)	fumC(11)	gyrB(4)	icd(8)	mdh(8)	purA(8)	recA(2)
3819_AV80	2021_Mageiros	Chicken	AFEC	4750917	4479	B1	101	adk(43)	fumC(41)	gyrB(15)	icd(18)	mdh(11)	purA(7)	recA(6)
3826_AV87	2021_Mageiros	Chicken	AFEC	5010579	4814	B1	616	adk(6)	fumC(4)	gyrB(12)	icd(16)	mdh(24)	purA(8)	recA(14)
3828_AV89	2021_Mageiros	Chicken	AFEC	5339435	4981	D	38	adk(4)	fumC(26)	gyrB(2)	icd(25)	mdh(5)	purA(5)	recA(19)
3832_AV93	2021_Mageiros	Chicken	AFEC	5083980	4856	B2	428	adk(96)	fumC(40)	gyrB(13)	icd(100)	mdh(23)	purA(28)	recA(66)
4056_AV_b2_17	2021_Mageiros	Chicken	APEC	5396566	5174	B2	135	adk(13)	fumC(39)	gyrB(50)	icd(13)	mdh(16)	purA(37)	recA(25)
4057_AV_b2_29	2021_Mageiros	Chicken	APEC	5122634	4847	G	117	adk(20)	fumC(45)	gyrB(41)	icd(43)	mdh(5)	purA(32)	recA(2)
4058_AV_b2_48	2021_Mageiros	Chicken	APEC	4861481	4637	A	5625	adk(10)	fumC(7)	gyrB(4)	icd(10)	mdh(12)	purA(8)	recA(86)
4060_AV_b2_69	2021_Mageiros	Chicken	APEC	5422873	5225	B2	95	adk(37)	fumC(38)	gyrB(19)	icd(37)	mdh(17)	purA(11)	recA(26)
4061_AV_b2_83	2021_Mageiros	Chicken	AFEC	5039798	4768	B2	355	adk(36)	fumC(24)	gyrB(10)	icd(13)	mdh(17)	purA(10)	recA(25)
4063_AV_b2_97	2021_Mageiros	Chicken	APEC	5456754	5271	B2	95	adk(37)	fumC(38)	gyrB(19)	icd(37)	mdh(17)	purA(11)	recA(26)
4064_AV_b2_98	2021_Mageiros	Chicken	APEC	5231849	5010	B2	429	adk(97)	fumC(40)	gyrB(93)	icd(13)	mdh(23)	purA(28)	recA(66)
4065_AV_b2_99	2021_Mageiros	Chicken	APEC	5247727	5056	B2	429	adk(97)	fumC(40)	gyrB(93)	icd(13)	mdh(23)	purA(28)	recA(66)
4475_9363_EC_USA_CBL	2021_Mageiros	Chicken	APEC	4855345	4614	B1	155	adk(6)	fumC(4)	gyrB(14)	icd(16)	mdh(24)	purA(8)	recA(14)
4477_9365_EC_USA_CBL	2021_Mageiros	Chicken	APEC	4863376	4615	B1	155	adk(6)	fumC(4)	gyrB(14)	icd(16)	mdh(24)	purA(8)	recA(14)
4479_9367_EC_USA_CBL	2021_Mageiros	Chicken	APEC	4857885	4610	B1	155	adk(6)	fumC(4)	gyrB(14)	icd(16)	mdh(24)	purA(8)	recA(14)
4480_9368_EC_USA_CBL	2021_Mageiros	Chicken	APEC	5355863	5192	B2	919	adk(38)	fumC(24)	gyrB(84)	icd(13)	mdh(17)	purA(30)	recA(34)
4481_9369_EC_USA_CBL	2021_Mageiros	Chicken	APEC	5362900	5203	B2	919	adk(38)	fumC(24)	gyrB(84)	icd(13)	mdh(17)	purA(30)	recA(34)
4484_9372_EC_USA_CBL	2021_Mageiros	Chicken	APEC	5365127	5211	B2	919	adk(38)	fumC(24)	gyrB(84)	icd(13)	mdh(17)	purA(30)	recA(34)
4486_9374_EC_USA_CBL	2021_Mageiros	Chicken	APEC	5372186	5220	B2	919	adk(38)	fumC(24)	gyrB(84)	icd(13)	mdh(17)	purA(30)	recA(34)
4489_9377_EC_UK_PM	2021_Mageiros	Chicken	APEC	5243678	5007	B2	95	adk(37)	fumC(38)	gyrB(19)	icd(37)	mdh(17)	purA(11)	recA(26)
4572_8624	2021_Mageiros	Chicken	APEC	5506868	5232	G	4674	adk(20)	fumC(45)	gyrB(41)	icd(43)	mdh(5)	purA(341)	recA(2)
4573_8625	2021_Mageiros	Chicken	APEC	5349690	4960	E	57	adk(6)	fumC(31)	gyrB(5)	icd(28)	mdh(1)	purA(1)	recA(2)
4574_8626	2021_Mageiros	Chicken	APEC	5118735	4816	E	57	adk(6)	fumC(31)	gyrB(5)	icd(28)	mdh(1)	purA(1)	recA(2)
4575_8627	2021_Mageiros	Chicken	APEC	5069511	4759	E	new allele combination	adk(6)	fumC(31)	gyrB(5)	icd(28)	mdh(1)	purA(1)	recA(629)
4577_8628	2021_Mageiros	Chicken	APEC	5223569	4951	B2	429	adk(97)	fumC(40)	gyrB(93)	icd(13)	mdh(23)	purA(28)	recA(66)
4578_8629	2021_Mageiros	Chicken	APEC	5558281	5306	G	117	adk(20)	fumC(45)	gyrB(41)	icd(43)	mdh(5)	purA(32)	recA(2)
4579_8630	2021_Mageiros	Chicken	APEC	5206771	4941	G	117	adk(20)	fumC(45)	gyrB(41)	icd(43)	mdh(5)	purA(32)	recA(2)
6556_AV108	2021_Mageiros	Chicken	APEC	5095661	4873	B2	1852	adk(97)	fumC(40)	gyrB(236)	icd(13)	mdh(23)	purA(28)	recA(66)
6557_AV109	2021_Mageiros	Chicken	APEC	5122229	4841	B2	1618	adk(36)	fumC(24)	gyrB(9)	icd(13)	mdh(17)	purA(11)	recA(159)
6558_AV110	2021_Mageiros	Chicken	APEC	5478135	5270	C	974	adk(6)	fumC(4)	gyrB(12)	icd(1)	mdh(131)	purA(12)	recA(7)
6559_AV111	2021_Mageiros	Chicken	APEC	5162044	4888	B2	1618	adk(36)	fumC(24)	gyrB(9)	icd(13)	mdh(17)	purA(11)	recA(159)
6561_AV113	2021_Mageiros	Chicken	AFEC	5006133	4744	B2	1257	adk(36)	fumC(39)	gyrB(10)	icd(119)	mdh(17)	purA(11)	recA(28)
6562_AV114	2021_Mageiros	Chicken	AFEC	5260360	5048	B2	6876	adk(96)	fumC(925)	gyrB(13)	icd(100)	mdh(23)	purA(28)	recA(66)
6563_AV115	2021_Mageiros	Chicken	AFEC	5303113	5061	B2	9186	adk(13)	fumC(96)	gyrB(794)	icd(119)	mdh(17)	purA(25)	recA(25)
6564_AV116	2021_Mageiros	Chicken	AFEC	4845119	4610	C	23	adk(6)	fumC(4)	gyrB(12)	icd(1)	mdh(20)	purA(13)	recA(7)
6566_AV118	2021_Mageiros	Chicken	APEC	5050236	4806	B2	95	adk(37)	fumC(38)	gyrB(19)	icd(37)	mdh(17)	purA(11)	recA(26)
6567_AV119	2021_Mageiros	Chicken	APEC	4889402	4632	B1	602	adk(6)	fumC(19)	gyrB(33)	icd(26)	mdh(11)	purA(8)	recA(6)
6570_AV122	2021_Mageiros	Chicken	APEC	5080514	4807	G	117	adk(20)	fumC(45)	gyrB(41)	icd(43)	mdh(5)	purA(32)	recA(2)
6578_AV130	2021_Mageiros	Chicken	APEC	5160888	4921	G	117	adk(20)	fumC(45)	gyrB(41)	icd(43)	mdh(5)	purA(32)	recA(2)
6580_AV132	2021_Mageiros	Chicken	APEC	5214778	4908	C	88	adk(6)	fumC(4)	gyrB(12)	icd(1)	mdh(20)	purA(12)	recA(7)
6582_AV134	2021_Mageiros	Chicken	APEC	5297115	5089	G	117	adk(20)	fumC(45)	gyrB(41)	icd(43)	mdh(5)	purA(32)	recA(2)
6989_2896	2021_Mageiros	Chicken	APEC	5068098	4805	B2	91	adk(13)	fumC(40)	gyrB(34)	icd(13)	mdh(23)	purA(28)	recA(30)
6990_2922	2021_Mageiros	Chicken	APEC	4971743	4725	B1	1431	adk(6)	fumC(65)	gyrB(3)	icd(1)	mdh(11)	purA(13)	recA(6)
6991_3234	2021_Mageiros	Chicken	APEC	5158120	4896	B2	1618	adk(36)	fumC(24)	gyrB(9)	icd(13)	mdh(17)	purA(11)	recA(159)
6992_3273	2021_Mageiros	Chicken	APEC	5022379	4806	B1	1049	adk(6)	fumC(4)	gyrB(14)	icd(16)	mdh(24)	purA(5)	recA(14)
6993_3282	2021_Mageiros	Chicken	APEC	4936118	4713	B1	1049	adk(6)	fumC(4)	gyrB(14)	icd(16)	mdh(24)	purA(5)	recA(14)
6995_3302	2021_Mageiros	Chicken	APEC	5243837	5014	B1	162	adk(9)	fumC(65)	gyrB(5)	icd(1)	mdh(9)	purA(13)	recA(6)
6996_3311	2021_Mageiros	Chicken	APEC	5076999	4863	B1	297	adk(6)	fumC(65)	gyrB(32)	icd(26)	mdh(9)	purA(8)	recA(2)
6997_3315	2021_Mageiros	Chicken	APEC	5071206	4823	B2	1852	adk(97)	fumC(40)	gyrB(236)	icd(13)	mdh(23)	purA(28)	recA(66)
6998_3328	2021_Mageiros	Chicken	APEC	5005014	4749	B2	428	adk(96)	fumC(40)	gyrB(13)	icd(100)	mdh(23)	purA(28)	recA(66)
6999_3329	2021_Mageiros	Chicken	APEC	5018602	4783	B2	428	adk(96)	fumC(40)	gyrB(13)	icd(100)	mdh(23)	purA(28)	recA(66)
7000_3354	2021_Mageiros	Chicken	APEC	5204787	4902	B2	7804	adk(38)	fumC(39)	gyrB(9)	icd(13)	mdh(17)	purA(44)	recA(34)
7001_3359	2021_Mageiros	Chicken	APEC	5226408	4946	B2	9186	adk(13)	fumC(96)	gyrB(794)	icd(119)	mdh(17)	purA(25)	recA(25)
7002_3360	2021_Mageiros	Chicken	APEC	5213744	4933	B2	9186	adk(13)	fumC(96)	gyrB(794)	icd(119)	mdh(17)	purA(25)	recA(25)
7003_3366	2021_Mageiros	Chicken	APEC	4900892	4707	A	10	adk(10)	fumC(11)	gyrB(4)	icd(8)	mdh(8)	purA(8)	recA(2)
7005_3380	2021_Mageiros	Chicken	APEC	5391916	5125	D	38	adk(4)	fumC(26)	gyrB(2)	icd(25)	mdh(5)	purA(5)	recA(19)
7006_4686	2021_Mageiros	Chicken	APEC	5031675	4778	B2	95	adk(37)	fumC(38)	gyrB(19)	icd(37)	mdh(17)	purA(11)	recA(26)
7007_4688	2021_Mageiros	Chicken	APEC	5150672	4973	B2	140	adk(55)	fumC(38)	gyrB(19)	icd(37)	mdh(17)	purA(11)	recA(26)
7008_4689	2021_Mageiros	Chicken	APEC	5346400	5146	B2	95	adk(37)	fumC(38)	gyrB(19)	icd(37)	mdh(17)	purA(11)	recA(26)
7009_4696	2021_Mageiros	Chicken	APEC	5047899	4830	B2	352	adk(76)	fumC(96)	gyrB(19)	icd(89)	mdh(17)	purA(1)	recA(10)
7012_4741	2021_Mageiros	Chicken	APEC	5168246	4907	G	117	adk(20)	fumC(45)	gyrB(41)	icd(43)	mdh(5)	purA(32)	recA(2)
7016_4833	2021_Mageiros	Chicken	APEC	5195239	4962	B2	429	adk(97)	fumC(40)	gyrB(93)	icd(13)	mdh(23)	purA(28)	recA(66)
7021_5060	2021_Mageiros	Chicken	APEC	5195512	4967	B2	429	adk(97)	fumC(40)	gyrB(93)	icd(13)	mdh(23)	purA(28)	recA(66)
7022_5082	2021_Mageiros	Chicken	APEC	5197609	4972	B2	429	adk(97)	fumC(40)	gyrB(93)	icd(13)	mdh(23)	purA(28)	recA(66)
7030_3371_1	2021_Mageiros	Chicken	APEC	5160382	4907	B2	1618	adk(36)	fumC(24)	gyrB(9)	icd(13)	mdh(17)	purA(11)	recA(159)
7031_3371_2	2021_Mageiros	Chicken	APEC	5083114	4824	B2	141	adk(13)	fumC(52)	gyrB(10)	icd(14)	mdh(17)	purA(25)	recA(17)
7032_3373_1	2021_Mageiros	Chicken	APEC	5137788	4856	B2	1618	adk(36)	fumC(24)	gyrB(9)	icd(13)	mdh(17)	purA(11)	recA(159)
7033_3382_1	2021_Mageiros	Chicken	AFEC	5166171	4911	B1	12427	adk(339)	fumC(19)	gyrB(3)	icd(18)	mdh(9)	purA(8)	recA(6)
7034_3382_2	2021_Mageiros	Chicken	AFEC	5330323	5182	A	10	adk(10)	fumC(11)	gyrB(4)	icd(8)	mdh(8)	purA(8)	recA(2)
7036_3385_2	2021_Mageiros	Chicken	AFEC	5101975	4826	B2	1618	adk(36)	fumC(24)	gyrB(9)	icd(13)	mdh(17)	purA(11)	recA(159)
7087_3269	2021_Mageiros	Chicken	AFEC	5068098	4805	B2	91	adk(13)	fumC(40)	gyrB(34)	icd(13)	mdh(23)	purA(28)	recA(30)
7088_3270	2021_Mageiros	Chicken	AFEC	4971743	4725	B1	1431	adk(6)	fumC(65)	gyrB(3)	icd(1)	mdh(11)	purA(13)	recA(6)
7089_3279	2021_Mageiros	Chicken	APEC	5158120	4896	B2	1618	adk(36)	fumC(24)	gyrB(9)	icd(13)	mdh(17)	purA(11)	recA(159)
7090_3370_1	2021_Mageiros	Chicken	APEC	5005014	4749	B2	428	adk(96)	fumC(40)	gyrB(13)	icd(100)	mdh(23)	purA(28)	recA(66)
7091_3370_2	2021_Mageiros	Chicken	APEC	5018602	4783	B2	428	adk(96)	fumC(40)	gyrB(13)	icd(100)	mdh(23)	purA(28)	recA(66)
7092_3391	2021_Mageiros	Chicken	AFEC	5204787	4902	B2	7804	adk(38)	fumC(39)	gyrB(9)	icd(13)	mdh(17)	purA(44)	recA(34)
7093_3394_1	2021_Mageiros	Chicken	APEC	5022379	4806	B1	1049	adk(6)	fumC(4)	gyrB(14)	icd(16)	mdh(24)	purA(5)	recA(14)
7094_3394_2	2021_Mageiros	Chicken	APEC	4936118	4713	B1	1049	adk(6)	fumC(4)	gyrB(14)	icd(16)	mdh(24)	purA(5)	recA(14)
7096_3399	2021_Mageiros	Chicken	APEC	5071206	4823	B2	1852	adk(97)	fumC(40)	gyrB(236)	icd(13)	mdh(23)	purA(28)	recA(66)
7097_3400	2021_Mageiros	Chicken	AFEC	5243837	5014	B1	162	adk(9)	fumC(65)	gyrB(5)	icd(1)	mdh(9)	purA(13)	recA(6)
7098_3401	2021_Mageiros	Chicken	AFEC	5076999	4863	B1	297	adk(6)	fumC(65)	gyrB(32)	icd(26)	mdh(9)	purA(8)	recA(2)
7099_3403	2021_Mageiros	Chicken	AFEC	4900892	4707	A	10	adk(10)	fumC(11)	gyrB(4)	icd(8)	mdh(8)	purA(8)	recA(2)
7100_3405	2021_Mageiros	Chicken	APEC	5213744	4933	B2	9186	adk(13)	fumC(96)	gyrB(794)	icd(119)	mdh(17)	purA(25)	recA(25)
7101_3409	2021_Mageiros	Chicken	APEC	5226408	4946	B2	9186	adk(13)	fumC(96)	gyrB(794)	icd(119)	mdh(17)	purA(25)	recA(25)
7102_3414_1	2021_Mageiros	Chicken	APEC	5160382	4907	B2	1618	adk(36)	fumC(24)	gyrB(9)	icd(13)	mdh(17)	purA(11)	recA(159)
7103_3414_2	2021_Mageiros	Chicken	APEC	5083114	4824	B2	141	adk(13)	fumC(52)	gyrB(10)	icd(14)	mdh(17)	purA(25)	recA(17)
7104_3414_3	2021_Mageiros	Chicken	APEC	5137788	4856	B2	1618	adk(36)	fumC(24)	gyrB(9)	icd(13)	mdh(17)	purA(11)	recA(159)
7106_3415_12	2021_Mageiros	Chicken	AFEC	5101975	4826	B2	1618	adk(36)	fumC(24)	gyrB(9)	icd(13)	mdh(17)	purA(11)	recA(159)
7107_3415_2	2021_Mageiros	Chicken	AFEC	5391916	5125	D	38	adk(4)	fumC(26)	gyrB(2)	icd(25)	mdh(5)	purA(5)	recA(19)
7108_3415_3	2021_Mageiros	Chicken	AFEC	5166171	4911	B1	12427	adk(339)	fumC(19)	gyrB(3)	icd(18)	mdh(9)	purA(8)	recA(6)
7109_3415_4	2021_Mageiros	Chicken	AFEC	5330323	5182	A	10	adk(10)	fumC(11)	gyrB(4)	icd(8)	mdh(8)	purA(8)	recA(2)
7127_6109	2021_Mageiros	Chicken	APEC	5031675	4778	B2	95	adk(37)	fumC(38)	gyrB(19)	icd(37)	mdh(17)	purA(11)	recA(26)
7128_6110	2021_Mageiros	Chicken	APEC	5150672	4973	B2	140	adk(55)	fumC(38)	gyrB(19)	icd(37)	mdh(17)	purA(11)	recA(26)
7129_6111	2021_Mageiros	Chicken	APEC	5346400	5146	B2	95	adk(37)	fumC(38)	gyrB(19)	icd(37)	mdh(17)	purA(11)	recA(26)
7130_6112	2021_Mageiros	Chicken	APEC	5047899	4830	B2	352	adk(76)	fumC(96)	gyrB(19)	icd(89)	mdh(17)	purA(1)	recA(10)
7131_6113	2021_Mageiros	Chicken	APEC	5290198	5075	B2	95	adk(37)	fumC(38)	gyrB(19)	icd(37)	mdh(17)	purA(11)	recA(26)
7132_6114	2021_Mageiros	Chicken	APEC	5237231	4981	G	117	adk(20)	fumC(45)	gyrB(41)	icd(43)	mdh(5)	purA(32)	recA(2)
7133_6115	2021_Mageiros	Chicken	APEC	5168246	4907	G	117	adk(20)	fumC(45)	gyrB(41)	icd(43)	mdh(5)	purA(32)	recA(2)
7134_6116	2021_Mageiros	Chicken	APEC	5175447	4926	G	117	adk(20)	fumC(45)	gyrB(41)	icd(43)	mdh(5)	purA(32)	recA(2)
7135_6117	2021_Mageiros	Chicken	APEC	5121551	4848	G	117	adk(20)	fumC(45)	gyrB(41)	icd(43)	mdh(5)	purA(32)	recA(2)
7136_6118	2021_Mageiros	Chicken	APEC	4982722	4744	C	2230	adk(6)	fumC(346)	gyrB(12)	icd(1)	mdh(20)	purA(13)	recA(7)
7137_6375	2021_Mageiros	Chicken	APEC	5176930	4987	A	10	adk(10)	fumC(11)	gyrB(4)	icd(8)	mdh(8)	purA(8)	recA(2)
7138_6376	2021_Mageiros	Chicken	APEC	5404112	5191	B2	95	adk(37)	fumC(38)	gyrB(19)	icd(37)	mdh(17)	purA(11)	recA(26)
7139_6377	2021_Mageiros	Chicken	APEC	5084472	4876	B2	140	adk(55)	fumC(38)	gyrB(19)	icd(37)	mdh(17)	purA(11)	recA(26)
7140_6378	2021_Mageiros	Chicken	APEC	4963678	4663	B2	355	adk(36)	fumC(24)	gyrB(10)	icd(13)	mdh(17)	purA(10)	recA(25)
7141_6379	2021_Mageiros	Chicken	APEC	5199716	5069	B1	155	adk(6)	fumC(4)	gyrB(14)	icd(16)	mdh(24)	purA(8)	recA(14)
7142_6380	2021_Mageiros	Chicken	APEC	5336784	5125	B2	95	adk(37)	fumC(38)	gyrB(19)	icd(37)	mdh(17)	purA(11)	recA(26)
7143_6381	2021_Mageiros	Chicken	APEC	5290056	5095	B1	101	adk(43)	fumC(41)	gyrB(15)	icd(18)	mdh(11)	purA(7)	recA(6)
7144_6382	2021_Mageiros	Chicken	APEC	5484306	5333	G	117	adk(20)	fumC(45)	gyrB(41)	icd(43)	mdh(5)	purA(32)	recA(2)
7145_6383	2021_Mageiros	Chicken	APEC	5169293	4922	B2	429	adk(97)	fumC(40)	gyrB(93)	icd(13)	mdh(23)	purA(28)	recA(66)
7146_6384	2021_Mageiros	Chicken	APEC	5122256	4850	G	117	adk(20)	fumC(45)	gyrB(41)	icd(43)	mdh(5)	purA(32)	recA(2)
7147_6385	2021_Mageiros	Chicken	APEC	5203849	4947	G	117	adk(20)	fumC(45)	gyrB(41)	icd(43)	mdh(5)	purA(32)	recA(2)
7148_6386	2021_Mageiros	Chicken	APEC	5158949	4981	B2	140	adk(55)	fumC(38)	gyrB(19)	icd(37)	mdh(17)	purA(11)	recA(26)
7149_6387	2021_Mageiros	Chicken	APEC	5097997	4817	G	117	adk(20)	fumC(45)	gyrB(41)	icd(43)	mdh(5)	purA(32)	recA(2)
7150_6388	2021_Mageiros	Chicken	APEC	5110021	4846	G	117	adk(20)	fumC(45)	gyrB(41)	icd(43)	mdh(5)	purA(32)	recA(2)
7152_6390	2021_Mageiros	Chicken	APEC	5225813	4968	G	117	adk(20)	fumC(45)	gyrB(41)	icd(43)	mdh(5)	purA(32)	recA(2)
7153_6391	2021_Mageiros	Chicken	APEC	5110421	4853	G	117	adk(20)	fumC(45)	gyrB(41)	icd(43)	mdh(5)	purA(32)	recA(2)
7154_6392	2021_Mageiros	Chicken	APEC	5092305	4823	G	117	adk(20)	fumC(45)	gyrB(41)	icd(43)	mdh(5)	purA(32)	recA(2)
7155_6393	2021_Mageiros	Chicken	APEC	5105977	4847	G	117	adk(20)	fumC(45)	gyrB(41)	icd(~43)	mdh(5)	purA(32)	recA(2)
7156_6414	2021_Mageiros	Chicken	APEC	4909840	4656	B1	101	adk(43)	fumC(41)	gyrB(15)	icd(18)	mdh(11)	purA(7)	recA(6)
7157_6415	2021_Mageiros	Chicken	APEC	5265584	5018	G	-	adk(20)	fumC(45)	gyrB(41)	icd(43)	mdh(~5)	purA(32)	recA(2)
7158_6416	2021_Mageiros	Chicken	APEC	5237543	4995	G	117	adk(20)	fumC(45)	gyrB(41)	icd(43)	mdh(5)	purA(32)	recA(2)
7160_6418	2021_Mageiros	Chicken	APEC	5180047	4934	G	117	adk(20)	fumC(45)	gyrB(41)	icd(43)	mdh(5)	purA(32)	recA(2)
7161_6419	2021_Mageiros	Chicken	APEC	5237433	4986	G	117	adk(20)	fumC(45)	gyrB(41)	icd(43)	mdh(5)	purA(32)	recA(2)
7162_6420	2021_Mageiros	Chicken	APEC	5253047	5009	G	117	adk(20)	fumC(45)	gyrB(41)	icd(43)	mdh(5)	purA(32)	recA(2)
7163_6421	2021_Mageiros	Chicken	APEC	4906621	4658	B1	101	adk(43)	fumC(41)	gyrB(15)	icd(18)	mdh(11)	purA(7)	recA(6)
7164_6422	2021_Mageiros	Chicken	APEC	5127197	4865	G	117	adk(20)	fumC(45)	gyrB(41)	icd(43)	mdh(5)	purA(32)	recA(2)
7165_6423	2021_Mageiros	Chicken	APEC	5156995	4879	G	117	adk(20)	fumC(45)	gyrB(41)	icd(43)	mdh(5)	purA(32)	recA(2)
7166_6424	2021_Mageiros	Chicken	APEC	4952302	4710	B1	101	adk(43)	fumC(41)	gyrB(15)	icd(18)	mdh(11)	purA(7)	recA(6)
7167_6425	2021_Mageiros	Chicken	APEC	5239886	4984	G	117	adk(20)	fumC(45)	gyrB(41)	icd(43)	mdh(5)	purA(32)	recA(2)
7168_6426	2021_Mageiros	Chicken	APEC	5153603	4955	B2	140	adk(55)	fumC(38)	gyrB(19)	icd(37)	mdh(17)	purA(11)	recA(26)
7169_6427	2021_Mageiros	Chicken	APEC	5126958	4838	B2	95	adk(37)	fumC(38)	gyrB(19)	icd(37)	mdh(17)	purA(11)	recA(26)
7170_6428	2021_Mageiros	Chicken	APEC	5279916	5081	G	117	adk(20)	fumC(45)	gyrB(41)	icd(43)	mdh(5)	purA(32)	recA(2)
7171_6429	2021_Mageiros	Chicken	APEC	5149690	4882	G	117	adk(20)	fumC(45)	gyrB(41)	icd(43)	mdh(5)	purA(32)	recA(2)
7172_6430	2021_Mageiros	Chicken	APEC	5170286	4901	G	117	adk(20)	fumC(45)	gyrB(41)	icd(43)	mdh(5)	purA(32)	recA(2)
7173_6431	2021_Mageiros	Chicken	APEC	5280873	5042	G	117	adk(20)	fumC(45)	gyrB(41)	icd(43)	mdh(5)	purA(32)	recA(2)
7174_6432	2021_Mageiros	Chicken	APEC	5148610	4889	G	-	adk(20)	fumC(45)	gyrB(41)	icd(43)	mdh(5)	purA(32)	recA(323)
7175_6449	2021_Mageiros	Chicken	APEC	5359857	5063	D	69	adk(21)	fumC(35)	gyrB(27)	icd(6)	mdh(5)	purA(5)	recA(4)
8653_53C	2021_Mageiros	Chicken	AFEC	5341285	5045	G	117	adk(20)	fumC(45)	gyrB(41)	icd(43)	mdh(5)	purA(32)	recA(2)
8654_53C_1	2021_Mageiros	Chicken	AFEC	5564530	5445	G	117	adk(20)	fumC(45)	gyrB(41)	icd(43)	mdh(5)	purA(32)	recA(2)
8656_blood_10_0682	2021_Mageiros	Chicken	APEC	5296543	5049	G	117	adk(20)	fumC(45)	gyrB(41)	icd(43)	mdh(5)	purA(32)	recA(2)
8661_EC5	2021_Mageiros	Chicken	APEC	5268404	5017	G	117	adk(20)	fumC(45)	gyrB(41)	icd(43)	mdh(5)	purA(32)	recA(2)
8669_14M009386	2021_Mageiros	Chicken	AFEC	5325438	5086	G	117	adk(20)	fumC(45)	gyrB(41)	icd(43)	mdh(5)	purA(32)	recA(2)
8670_14M009387	2021_Mageiros	Chicken	AFEC	5322423	5077	G	117	adk(20)	fumC(45)	gyrB(41)	icd(43)	mdh(5)	purA(32)	recA(2)
8671_16009908_S25_L001_R1_001	2021_Mageiros	Chicken	AFEC	5399203	5197	G	117	adk(20)	fumC(45)	gyrB(41)	icd(43)	mdh(5)	purA(32)	recA(2)
8678_A_CH_SAP641	2021_Mageiros	Chicken	APEC	5140190	4896	G	117	adk(20)	fumC(45)	gyrB(41)	icd(43)	mdh(5)	purA(32)	recA(2)
8679_A_CH_SAP721	2021_Mageiros	Chicken	APEC	5432866	5244	G	117	adk(20)	fumC(45)	gyrB(41)	icd(43)	mdh(5)	purA(32)	recA(2)
8680_A_T_SAP708	2021_Mageiros	Chicken	APEC	5129519	4929	G	117	adk(20)	fumC(45)	gyrB(41)	icd(43)	mdh(5)	purA(32)	recA(2)
8681_AZ_TG77034	2021_Mageiros	Chicken	AFEC	5138054	4914	G	117	adk(20)	fumC(45)	gyrB(41)	icd(43)	mdh(5)	purA(32)	recA(2)
8682_AZ_TG77110	2021_Mageiros	Chicken	AFEC	5281329	5012	G	117	adk(20)	fumC(45)	gyrB(41)	icd(43)	mdh(5)	purA(32)	recA(2)
8683_AZ_TG77134	2021_Mageiros	Chicken	AFEC	5463474	5263	G	117	adk(20)	fumC(45)	gyrB(41)	icd(43)	mdh(5)	purA(32)	recA(2)
8684_AZ_TG56219	2021_Mageiros	Turkey	AFEC	5178086	4945	G	117	adk(20)	fumC(45)	gyrB(41)	icd(43)	mdh(5)	purA(32)	recA(2)
8685_AZ_TG60957	2021_Mageiros	Turkey	AFEC	5316371	5100	G	117	adk(20)	fumC(45)	gyrB(41)	icd(43)	mdh(5)	purA(32)	recA(2)
8686_AZ_TG71179	2021_Mageiros	Chicken	AFEC	5429327	5262	G	117	adk(20)	fumC(45)	gyrB(41)	icd(43)	mdh(5)	purA(32)	recA(2)
8687_AZ_TG71187	2021_Mageiros	Chicken	AFEC	5304150	5040	G	117	adk(20)	fumC(45)	gyrB(41)	icd(43)	mdh(5)	purA(32)	recA(2)
8688_AZ_TG71271	2021_Mageiros	Chicken	AFEC	5271172	5011	G	117	adk(20)	fumC(45)	gyrB(41)	icd(43)	mdh(5)	purA(32)	recA(2)
8689_AZ_TG71391	2021_Mageiros	Chicken	AFEC	5306366	5072	G	117	adk(20)	fumC(45)	gyrB(41)	icd(43)	mdh(5)	purA(32)	recA(2)
8690_AZ_TG73123	2021_Mageiros	Chicken	AFEC	5470040	5304	G	117	adk(20)	fumC(45)	gyrB(41)	icd(43)	mdh(5)	purA(32)	recA(2)
8691_AZ_TG73155	2021_Mageiros	Chicken	AFEC	5171410	4940	G	117	adk(20)	fumC(45)	gyrB(41)	icd(43)	mdh(5)	purA(32)	recA(2)
8692_AZ_TG73191	2021_Mageiros	Chicken	AFEC	5169721	4964	G	117	adk(20)	fumC(45)	gyrB(41)	icd(43)	mdh(5)	purA(32)	recA(2)
8693_AZ_TG73287	2021_Mageiros	Chicken	AFEC	5266753	5021	G	117	adk(20)	fumC(45)	gyrB(41)	icd(43)	mdh(5)	purA(32)	recA(2)
8694_AZ_TG73295	2021_Mageiros	Chicken	AFEC	5267956	5022	G	117	adk(20)	fumC(45)	gyrB(41)	icd(43)	mdh(5)	purA(32)	recA(2)
8695_AZ_TG73359	2021_Mageiros	Chicken	AFEC	5306966	5072	G	117	adk(20)	fumC(45)	gyrB(41)	icd(43)	mdh(5)	purA(32)	recA(2)
8696_AZ_TG73367	2021_Mageiros	Chicken	AFEC	5245825	5005	G	117	adk(20)	fumC(45)	gyrB(41)	icd(43)	mdh(5)	purA(32)	recA(2)
8697_AZ_TG73451	2021_Mageiros	Chicken	AFEC	5342657	5155	G	117	adk(20)	fumC(45)	gyrB(41)	icd(43)	mdh(5)	purA(32)	recA(2)
8698_AZ_TG73499	2021_Mageiros	Chicken	AFEC	5116937	4877	G	117	adk(20)	fumC(45)	gyrB(41)	icd(43)	mdh(5)	purA(32)	recA(2)
8699_AZ_TG73523	2021_Mageiros	Chicken	AFEC	5242998	5001	G	117	adk(20)	fumC(45)	gyrB(41)	icd(43)	mdh(5)	purA(32)	recA(2)
8700_AZ_TG73559	2021_Mageiros	Chicken	AFEC	5139254	4900	G	117	adk(20)	fumC(45)	gyrB(41)	icd(43)	mdh(5)	purA(32)	recA(2)
8701_AZ_TG73603	2021_Mageiros	Chicken	AFEC	5451977	5273	G	117	adk(20)	fumC(45)	gyrB(41)	icd(43)	mdh(5)	purA(32)	recA(2)
8702_AZ_TG73619	2021_Mageiros	Chicken	AFEC	5383589	5149	G	117	adk(20)	fumC(45)	gyrB(41)	icd(43)	mdh(5)	purA(32)	recA(2)
8703_AZ_TG73639	2021_Mageiros	Chicken	AFEC	5398231	5188	G	117	adk(20)	fumC(45)	gyrB(41)	icd(43)	mdh(5)	purA(32)	recA(2)
8705_DRS016135	2021_Mageiros	Chicken	AFEC	5243182	5036	G	117	adk(20)	fumC(45)	gyrB(41)	icd(43)	mdh(5)	purA(32)	recA(2)
8707_E102	2021_Mageiros	Chicken	APEC	5182181	4940	G	117	adk(20)	fumC(45)	gyrB(41)	icd(43)	mdh(5)	purA(32)	recA(2)
8709_E107	2021_Mageiros	Chicken	APEC	5244225	4996	G	117	adk(20)	fumC(45)	gyrB(41)	icd(43)	mdh(5)	purA(32)	recA(2)
8710_E109	2021_Mageiros	Chicken	APEC	5136135	4889	G	117	adk(20)	fumC(45)	gyrB(41)	icd(43)	mdh(5)	purA(32)	recA(2)
8711_E110	2021_Mageiros	Chicken	APEC	5131305	4886	G	117	adk(20)	fumC(45)	gyrB(41)	icd(43)	mdh(5)	purA(32)	recA(2)
8712_E90	2021_Mageiros	Chicken	APEC	5138269	4884	G	117	adk(20)	fumC(45)	gyrB(41)	icd(43)	mdh(5)	purA(32)	recA(2)
8713_E91	2021_Mageiros	Chicken	APEC	5257907	5031	G	117	adk(20)	fumC(45)	gyrB(41)	icd(43)	mdh(5)	purA(32)	recA(2)
8714_E94	2021_Mageiros	Chicken	APEC	5175763	4941	G	117	adk(20)	fumC(45)	gyrB(41)	icd(43)	mdh(5)	purA(32)	recA(2)
8715_E98	2021_Mageiros	Chicken	APEC	5148047	4894	G	117	adk(20)	fumC(45)	gyrB(41)	icd(43)	mdh(5)	purA(32)	recA(2)
8724_MOD1_EC5115	2021_Mageiros	Chicken	APEC	5238975	5004	G	117	adk(20)	fumC(45)	gyrB(41)	icd(43)	mdh(5)	purA(32)	recA(2)
8725_MOD1_EC5763	2021_Mageiros	Chicken	APEC	4896259	4644	G	117	adk(20)	fumC(45)	gyrB(41)	icd(43)	mdh(5)	purA(32)	recA(2)
8726_MOD1_EC5764	2021_Mageiros	Chicken	APEC	4970032	4715	G	117	adk(20)	fumC(45)	gyrB(41)	icd(43)	mdh(5)	purA(32)	recA(2)
8728_MOD1_EC5996	2021_Mageiros	Chicken	APEC	5216770	4977	G	117	adk(20)	fumC(45)	gyrB(41)	icd(43)	mdh(5)	purA(32)	recA(2)
8730_MOD1_EC6094	2021_Mageiros	Chicken	APEC	4928042	4664	G	117	adk(20)	fumC(45)	gyrB(41)	icd(43)	mdh(5)	purA(32)	recA(2)
8731_MOD1_EC6341	2021_Mageiros	Chicken	APEC	4922164	4643	G	117	adk(20)	fumC(45)	gyrB(41)	icd(43)	mdh(5)	purA(32)	recA(2)
8732_MOD1_EC6541	2021_Mageiros	Chicken	APEC	5290815	5083	G	117	adk(20)	fumC(45)	gyrB(41)	icd(43)	mdh(5)	purA(32)	recA(2)
8733_MOD1_EC6548	2021_Mageiros	Chicken	APEC	5234836	4985	G	117	adk(20)	fumC(45)	gyrB(41)	icd(43)	mdh(5)	purA(32)	recA(2)
8737_SAMEA10420594416049438	2021_Mageiros	Chicken	AFEC	5326375	5122	G	117	adk(20)	fumC(45)	gyrB(41)	icd(43)	mdh(5)	purA(32)	recA(2)
8743_VREC0540	2021_Mageiros	Chicken	AFEC	5235586	5008	G	117	adk(20)	fumC(45)	gyrB(41)	icd(43)	mdh(5)	purA(32)	recA(2)
8744_VREC0579	2021_Mageiros	Turkey	AFEC	5241292	5038	G	117	adk(20)	fumC(45)	gyrB(41)	icd(43)	mdh(5)	purA(32)	recA(2)
8745_VREC0633	2021_Mageiros	Chicken	AFEC	5282078	5128	G	117	adk(20)	fumC(45)	gyrB(41)	icd(43)	mdh(5)	purA(32)	recA(2)
8747_VRES0501	2021_Mageiros	Chicken	AFEC	5250722	5029	G	117	adk(20)	fumC(45)	gyrB(41)	icd(43)	mdh(5)	purA(32)	recA(2)
8748_VRES0502	2021_Mageiros	Chicken	AFEC	5027165	4797	G	117	adk(20)	fumC(45)	gyrB(41)	icd(43)	mdh(5)	purA(32)	recA(2)
8749_VRES0523	2021_Mageiros	Turkey	AFEC	5091734	4843	G	117	adk(20)	fumC(45)	gyrB(41)	icd(43)	mdh(5)	purA(32)	recA(2)
8750_VRES0524	2021_Mageiros	Turkey	AFEC	5081823	4841	G	117	adk(20)	fumC(45)	gyrB(41)	icd(43)	mdh(5)	purA(32)	recA(2)
8751_VRES0527	2021_Mageiros	Turkey	AFEC	5119492	4868	G	117	adk(20)	fumC(45)	gyrB(41)	icd(43)	mdh(5)	purA(32)	recA(2)
8752_VRES0528	2021_Mageiros	Turkey	AFEC	5112736	4863	G	117	adk(20)	fumC(45)	gyrB(41)	icd(43)	mdh(5)	purA(32)	recA(2)
8753_VRES0529	2021_Mageiros	Turkey	AFEC	5123031	4868	G	117	adk(20)	fumC(45)	gyrB(41)	icd(43)	mdh(5)	purA(32)	recA(2)
8754_VRES0531	2021_Mageiros	Turkey	AFEC	5132377	4883	G	117	adk(20)	fumC(45)	gyrB(41)	icd(43)	mdh(5)	purA(32)	recA(2)
8755_VRES0532	2021_Mageiros	Turkey	AFEC	5249765	5021	G	117	adk(20)	fumC(45)	gyrB(41)	icd(43)	mdh(5)	purA(32)	recA(2)
8756_VRES0533	2021_Mageiros	Turkey	AFEC	5118487	4864	G	117	adk(20)	fumC(45)	gyrB(41)	icd(43)	mdh(5)	purA(32)	recA(2)
8757_VRES0535	2021_Mageiros	Turkey	AFEC	5119464	4866	G	117	adk(20)	fumC(45)	gyrB(41)	icd(43)	mdh(5)	purA(32)	recA(2)
8758_VRES0536	2021_Mageiros	Turkey	AFEC	5120142	4865	G	117	adk(20)	fumC(45)	gyrB(41)	icd(43)	mdh(5)	purA(32)	recA(2)
8759_VRES0541	2021_Mageiros	Turkey	AFEC	5122649	4863	G	117	adk(20)	fumC(45)	gyrB(41)	icd(43)	mdh(5)	purA(32)	recA(2)
8760_VRES0549	2021_Mageiros	Turkey	AFEC	5376768	5177	G	117	adk(20)	fumC(45)	gyrB(41)	icd(43)	mdh(5)	purA(32)	recA(2)
8761_VRES0550	2021_Mageiros	Turkey	AFEC	5127146	4873	G	117	adk(20)	fumC(45)	gyrB(41)	icd(43)	mdh(5)	purA(32)	recA(2)
8763_VRES0552	2021_Mageiros	Turkey	AFEC	5233073	4990	G	117	adk(20)	fumC(45)	gyrB(41)	icd(43)	mdh(5)	purA(32)	recA(2)
8764_VRES0553	2021_Mageiros	Turkey	AFEC	5379871	5174	G	117	adk(20)	fumC(45)	gyrB(41)	icd(43)	mdh(5)	purA(32)	recA(2)
8765_VRES0554	2021_Mageiros	Turkey	AFEC	5381134	5176	G	117	adk(20)	fumC(45)	gyrB(41)	icd(43)	mdh(5)	purA(32)	recA(2)
8766_VRES0555	2021_Mageiros	Turkey	AFEC	5379186	5175	G	117	adk(20)	fumC(45)	gyrB(41)	icd(43)	mdh(5)	purA(32)	recA(2)
8767_VRES0556	2021_Mageiros	Turkey	AFEC	5381387	5167	G	117	adk(20)	fumC(45)	gyrB(41)	icd(43)	mdh(5)	purA(32)	recA(2)
8768_VRES0559	2021_Mageiros	Turkey	AFEC	5231735	4989	G	117	adk(20)	fumC(45)	gyrB(41)	icd(43)	mdh(5)	purA(32)	recA(2)
8769_VRES0576	2021_Mageiros	Turkey	AFEC	5389008	5188	G	117	adk(20)	fumC(45)	gyrB(41)	icd(43)	mdh(5)	purA(32)	recA(2)
8770_VRES0580	2021_Mageiros	Turkey	AFEC	5168768	4921	G	117	adk(20)	fumC(45)	gyrB(41)	icd(43)	mdh(5)	purA(32)	recA(2)
8771_VRES0581	2021_Mageiros	Turkey	AFEC	5219616	4970	G	117	adk(20)	fumC(45)	gyrB(41)	icd(43)	mdh(5)	purA(32)	recA(2)
8772_VRES0582	2021_Mageiros	Turkey	AFEC	5380323	5169	G	117	adk(20)	fumC(45)	gyrB(41)	icd(43)	mdh(5)	purA(32)	recA(2)
8773_VRES0584	2021_Mageiros	Turkey	AFEC	5122208	4867	G	117	adk(20)	fumC(45)	gyrB(41)	icd(43)	mdh(5)	purA(32)	recA(2)
8774_VRES0585	2021_Mageiros	Turkey	AFEC	5129123	4870	G	117	adk(20)	fumC(45)	gyrB(41)	icd(43)	mdh(5)	purA(32)	recA(2)
8775_VRES0667	2021_Mageiros	Chicken	AFEC	5339956	5119	G	117	adk(20)	fumC(45)	gyrB(41)	icd(43)	mdh(5)	purA(32)	recA(2)
8776_VRES0668	2021_Mageiros	Turkey	AFEC	5203556	4942	G	117	adk(20)	fumC(45)	gyrB(41)	icd(43)	mdh(5)	purA(32)	recA(2)
8777_VRES0674	2021_Mageiros	Turkey	AFEC	5410218	5215	G	117	adk(20)	fumC(45)	gyrB(41)	icd(43)	mdh(5)	purA(32)	recA(2)
8778_VRES0676	2021_Mageiros	Chicken	AFEC	5188508	4955	G	117	adk(20)	fumC(45)	gyrB(41)	icd(43)	mdh(5)	purA(32)	recA(2)
8779_Nordic_E3	2021_Mageiros	Chicken	APEC	5093918	4822	G	117	adk(20)	fumC(45)	gyrB(41)	icd(43)	mdh(5)	purA(32)	recA(2)
8780_Nordic_E4	2021_Mageiros	Chicken	APEC	5115396	4863	G	117	adk(20)	fumC(45)	gyrB(41)	icd(43)	mdh(5)	purA(32)	recA(2)
8781_Nordic_E6	2021_Mageiros	Chicken	APEC	5227171	4988	G	117	adk(20)	fumC(45)	gyrB(41)	icd(43)	mdh(5)	purA(32)	recA(2)
8782_Nordic_E7	2021_Mageiros	Chicken	APEC	5099354	4827	G	117	adk(20)	fumC(45)	gyrB(41)	icd(43)	mdh(5)	purA(32)	recA(2)
8783_Nordic_E8	2021_Mageiros	Chicken	APEC	5119858	4861	G	117	adk(20)	fumC(45)	gyrB(41)	icd(43)	mdh(5)	purA(32)	recA(2)
8784_Nordic_E9	2021_Mageiros	Chicken	APEC	5197887	4952	G	117	adk(20)	fumC(45)	gyrB(41)	icd(43)	mdh(5)	purA(32)	recA(2)
8785_Nordic_E10	2021_Mageiros	Chicken	APEC	5140783	4899	G	117	adk(20)	fumC(45)	gyrB(41)	icd(43)	mdh(5)	purA(32)	recA(2)
8786_Nordic_E12	2021_Mageiros	Chicken	APEC	5212748	5012	G	117	adk(20)	fumC(45)	gyrB(41)	icd(43)	mdh(5)	purA(32)	recA(2)
8787_Nordic_E16	2021_Mageiros	Chicken	APEC	5220150	5013	G	117	adk(20)	fumC(45)	gyrB(41)	icd(43)	mdh(5)	purA(32)	recA(2)
8788_Nordic_E18	2021_Mageiros	Chicken	APEC	5119728	4888	G	117	adk(20)	fumC(45)	gyrB(41)	icd(43)	mdh(5)	purA(32)	recA(2)
8983_Nordic_E20	2021_Mageiros	Chicken	APEC	5097897	4829	G	117	adk(20)	fumC(45)	gyrB(41)	icd(43)	mdh(5)	purA(32)	recA(2)
8984_Nordic_E22	2021_Mageiros	Chicken	APEC	5248884	5005	G	117	adk(20)	fumC(45)	gyrB(41)	icd(43)	mdh(5)	purA(32)	recA(2)
8985_Nordic_E23	2021_Mageiros	Chicken	APEC	5106769	4860	G	117	adk(20)	fumC(45)	gyrB(41)	icd(43)	mdh(5)	purA(32)	recA(2)
8986_Nordic_E26	2021_Mageiros	Chicken	APEC	5121598	4891	G	117	adk(20)	fumC(45)	gyrB(41)	icd(43)	mdh(5)	purA(32)	recA(2)
8987_Nordic_E27	2021_Mageiros	Chicken	APEC	5142140	4904	G	117	adk(20)	fumC(45)	gyrB(41)	icd(43)	mdh(5)	purA(32)	recA(2)
8988_Nordic_E29	2021_Mageiros	Chicken	APEC	5202715	4945	G	117	adk(20)	fumC(45)	gyrB(41)	icd(43)	mdh(5)	purA(32)	recA(2)
8989_Nordic_E31	2021_Mageiros	Chicken	APEC	5238235	5007	G	117	adk(20)	fumC(45)	gyrB(41)	icd(43)	mdh(5)	purA(32)	recA(2)
8990_Nordic_E32	2021_Mageiros	Chicken	APEC	5208456	4973	G	117	adk(20)	fumC(45)	gyrB(41)	icd(43)	mdh(5)	purA(32)	recA(2)
8991_Nordic_E35	2021_Mageiros	Chicken	APEC	5251845	5034	G	117	adk(20)	fumC(45)	gyrB(41)	icd(43)	mdh(5)	purA(32)	recA(2)
8992_Nordic_E36	2021_Mageiros	Chicken	APEC	5225012	5024	G	117	adk(20)	fumC(45)	gyrB(41)	icd(43)	mdh(5)	purA(32)	recA(2)
8993_Nordic_E39	2021_Mageiros	Chicken	APEC	5198705	4955	G	117	adk(20)	fumC(45)	gyrB(41)	icd(43)	mdh(5)	purA(32)	recA(2)
8994_Nordic_E40	2021_Mageiros	Chicken	APEC	5139449	4881	G	117	adk(20)	fumC(45)	gyrB(41)	icd(43)	mdh(5)	purA(32)	recA(2)
8995_Nordic_E44	2021_Mageiros	Chicken	APEC	5125546	4859	G	117	adk(20)	fumC(45)	gyrB(41)	icd(43)	mdh(5)	purA(32)	recA(2)
8996_Nordic_E45	2021_Mageiros	Chicken	APEC	5130726	4859	G	117	adk(20)	fumC(45)	gyrB(41)	icd(43)	mdh(5)	purA(32)	recA(2)
8997_Nordic_E47	2021_Mageiros	Chicken	APEC	5216493	4968	G	117	adk(20)	fumC(45)	gyrB(41)	icd(43)	mdh(5)	purA(32)	recA(2)
8998_Nordic_E48	2021_Mageiros	Chicken	APEC	5202885	4961	G	117	adk(20)	fumC(45)	gyrB(41)	icd(43)	mdh(5)	purA(32)	recA(2)
8999_Nordic_E49	2021_Mageiros	Chicken	APEC	5199428	4944	G	117	adk(20)	fumC(45)	gyrB(41)	icd(43)	mdh(5)	purA(32)	recA(2)
9000_Nordic_E50	2021_Mageiros	Chicken	APEC	5103459	4845	G	117	adk(20)	fumC(45)	gyrB(41)	icd(43)	mdh(5)	purA(32)	recA(2)
9001_Nordic_E57	2021_Mageiros	Chicken	APEC	5375786	5170	G	117	adk(20)	fumC(45)	gyrB(41)	icd(43)	mdh(5)	purA(32)	recA(2)
9002_Nordic_E59	2021_Mageiros	Chicken	APEC	5151918	4882	G	117	adk(20)	fumC(45)	gyrB(41)	icd(43)	mdh(5)	purA(32)	recA(2)
9003_Nordic_E60	2021_Mageiros	Chicken	APEC	5107858	4840	G	117	adk(20)	fumC(45)	gyrB(41)	icd(43)	mdh(5)	purA(32)	recA(2)
9004_Nordic_E63	2021_Mageiros	Chicken	APEC	5087441	4837	G	117	adk(20)	fumC(45)	gyrB(41)	icd(43)	mdh(5)	purA(32)	recA(2)
9005_Nordic_E65	2021_Mageiros	Chicken	APEC	5127743	4875	G	117	adk(20)	fumC(45)	gyrB(41)	icd(43)	mdh(5)	purA(32)	recA(2)
9006_Nordic_E69	2021_Mageiros	Chicken	APEC	5103338	4828	G	117	adk(20)	fumC(45)	gyrB(41)	icd(43)	mdh(5)	purA(32)	recA(2)
9007_Nordic_E77	2021_Mageiros	Chicken	APEC	5112309	4865	G	117	adk(20)	fumC(45)	gyrB(41)	icd(43)	mdh(5)	purA(32)	recA(2)
9008_Nordic_E80	2021_Mageiros	Chicken	APEC	5095487	4837	G	117	adk(20)	fumC(45)	gyrB(41)	icd(43)	mdh(5)	purA(32)	recA(2)
9009_Nordic_E86	2021_Mageiros	Chicken	APEC	5180462	4954	G	117	adk(20)	fumC(45)	gyrB(41)	icd(43)	mdh(5)	purA(32)	recA(2)
9010_Nordic_E91	2021_Mageiros	Chicken	APEC	5213995	4976	G	117	adk(20)	fumC(45)	gyrB(41)	icd(43)	mdh(5)	purA(32)	recA(2)
9011_Nordic_E94	2021_Mageiros	Chicken	APEC	5146433	4914	G	117	adk(20)	fumC(45)	gyrB(41)	icd(43)	mdh(5)	purA(32)	recA(2)
9012_Nordic_E98	2021_Mageiros	Chicken	APEC	5123733	4868	G	117	adk(20)	fumC(45)	gyrB(41)	icd(43)	mdh(5)	purA(32)	recA(2)
9013_Nordic_E102	2021_Mageiros	Chicken	APEC	5138175	4880	G	117	adk(20)	fumC(45)	gyrB(41)	icd(43)	mdh(5)	purA(32)	recA(2)
9014_Nordic_E105	2021_Mageiros	Chicken	APEC	5082283	4815	G	117	adk(20)	fumC(45)	gyrB(41)	icd(43)	mdh(5)	purA(32)	recA(2)
9015_Nordic_E109	2021_Mageiros	Chicken	APEC	5121759	4891	G	117	adk(20)	fumC(45)	gyrB(41)	icd(43)	mdh(5)	purA(32)	recA(2)
9016_Nordic_E110	2021_Mageiros	Chicken	APEC	5109790	4864	G	-	adk(20)	fumC(45)	gyrB(41)	icd(43)	mdh(851?)	purA(32)	recA(2)
9017_Nordic_E1	2021_Mageiros	Chicken	APEC	5187896	4858	D	69	adk(21)	fumC(35)	gyrB(27)	icd(6)	mdh(5)	purA(5)	recA(4)
9018_Nordic_E30	2021_Mageiros	Chicken	APEC	5370442	5145	B2	95	adk(37)	fumC(38)	gyrB(19)	icd(37)	mdh(17)	purA(11)	recA(26)
9441_5893	2021_Mageiros	Chicken	APEC	5212715	4975	G	117	adk(20)	fumC(45)	gyrB(41)	icd(43)	mdh(5)	purA(32)	recA(2)
9442_5913	2021_Mageiros	Chicken	APEC	5191907	4944	G	117	adk(20)	fumC(45)	gyrB(41)	icd(43)	mdh(5)	purA(32)	recA(2)
9444_6213	2021_Mageiros	Chicken	APEC	5140419	4899	G	-	adk(20)	fumC(45)	gyrB(41)	icd(43)	mdh(5)	purA(~32)	recA(2)
9445_6292	2021_Mageiros	Chicken	APEC	5172198	4922	G	117	adk(20)	fumC(45)	gyrB(41)	icd(43)	mdh(5)	purA(32)	recA(2)
9446_6344	2021_Mageiros	Chicken	APEC	5229547	4983	G	117	adk(20)	fumC(45)	gyrB(41)	icd(43)	mdh(5)	purA(32)	recA(2)
9447_7170	2021_Mageiros	Chicken	APEC	5153327	4891	B2	95	adk(37)	fumC(38)	gyrB(19)	icd(37)	mdh(17)	purA(11)	recA(26)
9448_7171	2021_Mageiros	Chicken	APEC	5027434	4810	B1	101	adk(43)	fumC(41)	gyrB(15)	icd(18)	mdh(11)	purA(7)	recA(6)
9450_7173	2021_Mageiros	Chicken	APEC	5197912	4953	G	117	adk(20)	fumC(45)	gyrB(41)	icd(43)	mdh(5)	purA(32)	recA(2)
9451_7174	2021_Mageiros	Chicken	APEC	5223759	4963	G	117	adk(20)	fumC(45)	gyrB(41)	icd(43)	mdh(5)	purA(32)	recA(2)
9452_7175	2021_Mageiros	Chicken	APEC	5167698	4901	G	-	adk(20)	fumC(45)	gyrB(41)	icd(431?)	mdh(5)	purA(32)	recA(2)
9453_7392	2021_Mageiros	Chicken	APEC	5162366	4900	G	-	adk(20)	fumC(45)	gyrB(41)	icd(~43)	mdh(5)	purA(32)	recA(2)
9463_7443	2021_Mageiros	Chicken	APEC	5271662	5031	G	117	adk(20)	fumC(45)	gyrB(41)	icd(43)	mdh(5)	purA(32)	recA(2)
9464_7444	2021_Mageiros	Chicken	APEC	5222696	4960	G	117	adk(20)	fumC(45)	gyrB(41)	icd(43)	mdh(5)	purA(32)	recA(2)
9465_7445	2021_Mageiros	Chicken	APEC	4879014	4651	B1	101	adk(43)	fumC(41)	gyrB(15)	icd(18)	mdh(11)	purA(7)	recA(6)
9466_7446	2021_Mageiros	Chicken	AFEC	5385065	5180	B2	131	adk(53)	fumC(40)	gyrB(47)	icd(13)	mdh(36)	purA(28)	recA(29)
9467_7447	2021_Mageiros	Chicken	AFEC	5565123	5309	E	371	adk(6)	fumC(31)	gyrB(83)	icd(28)	mdh(1)	purA(1)	recA(67)
9468_7448	2021_Mageiros	Chicken	AFEC	5315387	5079	G	4045	adk(20)	fumC(45)	gyrB(41)	icd(431)	mdh(5)	purA(32)	recA(2)
9469_7449	2021_Mageiros	Chicken	APEC	5135866	4848	B2	355	adk(36)	fumC(24)	gyrB(10)	icd(13)	mdh(17)	purA(10)	recA(25)
9470_7451	2021_Mageiros	Chicken	APEC	5213607	4954	G	117	adk(20)	fumC(45)	gyrB(41)	icd(43)	mdh(5)	purA(32)	recA(2)
9471_7452	2021_Mageiros	Chicken	APEC	5640200	5422	D	1158	adk(18)	fumC(3)	gyrB(17)	icd(6)	mdh(5)	purA(5)	recA(4)
9474_7456	2021_Mageiros	Chicken	APEC	5223459	4958	G	117	adk(20)	fumC(45)	gyrB(41)	icd(43)	mdh(5)	purA(32)	recA(2)
9478_7461	2021_Mageiros	Chicken	AFEC	5257909	5028	G	117	adk(20)	fumC(45)	gyrB(41)	icd(43)	mdh(5)	purA(32)	recA(2)
9479_7464	2021_Mageiros	Chicken	AFEC	5399122	5183	B2	95	adk(37)	fumC(38)	gyrB(19)	icd(37)	mdh(17)	purA(11)	recA(26)
9480_7468	2021_Mageiros	Chicken	APEC	5316409	5101	B2	95	adk(37)	fumC(38)	gyrB(19)	icd(37)	mdh(17)	purA(11)	recA(26)
9482_7488	2021_Mageiros	Chicken	AFEC	5292189	5130	B2	428	adk(96)	fumC(40)	gyrB(13)	icd(100)	mdh(23)	purA(28)	recA(66)
9485_4437	2021_Mageiros	Chicken	AFEC	5157342	4920	B2	429	adk(97)	fumC(40)	gyrB(93)	icd(13)	mdh(23)	purA(28)	recA(66)
9486_4606	2021_Mageiros	Chicken	AFEC	5249894	5044	B2	429	adk(97)	fumC(40)	gyrB(93)	icd(13)	mdh(23)	purA(28)	recA(66)
9487_4736	2021_Mageiros	Chicken	AFEC	5703578	5387	D	38	adk(4)	fumC(26)	gyrB(2)	icd(25)	mdh(5)	purA(5)	recA(19)
9488_4931	2021_Mageiros	Chicken	AFEC	5245995	5042	B2	429	adk(97)	fumC(40)	gyrB(93)	icd(13)	mdh(23)	purA(28)	recA(66)
9489_4935	2021_Mageiros	Chicken	AFEC	5286234	5082	B2	429	adk(97)	fumC(40)	gyrB(93)	icd(13)	mdh(23)	purA(28)	recA(66)
9490_4997	2021_Mageiros	Chicken	AFEC	5241353	5036	B2	429	adk(97)	fumC(40)	gyrB(93)	icd(13)	mdh(23)	purA(28)	recA(66)
9491_5153	2021_Mageiros	Chicken	AFEC	5171564	4925	B1	2040	adk(6)	fumC(29)	gyrB(22)	icd(18)	mdh(11)	purA(8)	recA(41)
9492_5154	2021_Mageiros	Chicken	AFEC	5175906	4927	B1	2040	adk(6)	fumC(29)	gyrB(22)	icd(18)	mdh(11)	purA(8)	recA(41)
9493_5155	2021_Mageiros	Chicken	AFEC	5160672	4910	B1	2040	adk(6)	fumC(29)	gyrB(22)	icd(18)	mdh(11)	purA(8)	recA(41)
9495_5935	2021_Mageiros	Chicken	AFEC	5241339	5008	B2	429	adk(97)	fumC(40)	gyrB(93)	icd(13)	mdh(23)	purA(28)	recA(66)
9496_5980	2021_Mageiros	Chicken	AFEC	5077558	4874	B1	949	adk(6)	fumC(4)	gyrB(14)	icd(16)	mdh(24)	purA(8)	recA(6)
9497_5995	2021_Mageiros	Chicken	AFEC	5168207	4926	B1	2040	adk(6)	fumC(29)	gyrB(22)	icd(18)	mdh(11)	purA(8)	recA(41)
9499_6182	2021_Mageiros	Chicken	AFEC	5101210	4846	B1	2040	adk(6)	fumC(29)	gyrB(22)	icd(18)	mdh(11)	purA(8)	recA(41)
9500_6183	2021_Mageiros	Chicken	AFEC	5255575	4990	B1	2040	adk(6)	fumC(29)	gyrB(22)	icd(18)	mdh(11)	purA(8)	recA(41)
9501_6184	2021_Mageiros	Chicken	AFEC	5197909	4947	B1	2040	adk(6)	fumC(29)	gyrB(22)	icd(18)	mdh(11)	purA(8)	recA(41)
9502_6185	2021_Mageiros	Chicken	AFEC	5246691	5053	B2	429	adk(97)	fumC(40)	gyrB(93)	icd(13)	mdh(23)	purA(28)	recA(66)
9504_6255	2021_Mageiros	Chicken	AFEC	5230471	5020	B2	429	adk(97)	fumC(40)	gyrB(93)	icd(13)	mdh(23)	purA(28)	recA(66)
9505_6695	2021_Mageiros	Chicken	AFEC	5214676	4965	B1	2040	adk(6)	fumC(29)	gyrB(22)	icd(18)	mdh(11)	purA(8)	recA(41)
9506_6723	2021_Mageiros	Chicken	AFEC	5268919	5075	B2	429	adk(97)	fumC(40)	gyrB(93)	icd(13)	mdh(23)	purA(28)	recA(66)
9507_6746	2021_Mageiros	Chicken	AFEC	5250067	5015	B1	2040	adk(6)	fumC(29)	gyrB(22)	icd(18)	mdh(11)	purA(8)	recA(41)
9508_6766	2021_Mageiros	Chicken	AFEC	5228728	4962	B1	2040	adk(6)	fumC(29)	gyrB(22)	icd(18)	mdh(11)	purA(8)	recA(41)
9509_6770	2021_Mageiros	Chicken	APEC	5050702	4776	B2	131	adk(53)	fumC(40)	gyrB(47)	icd(13)	mdh(36)	purA(28)	recA(29)
9510_6771	2021_Mageiros	Chicken	APEC	5106753	4841	B2	131	adk(53)	fumC(40)	gyrB(47)	icd(13)	mdh(36)	purA(28)	recA(29)
9512_6773	2021_Mageiros	Chicken	APEC	4948588	4671	D	69	adk(21)	fumC(35)	gyrB(27)	icd(6)	mdh(5)	purA(5)	recA(4)
9514_6775	2021_Mageiros	Chicken	APEC	5346939	5146	B2	95	adk(37)	fumC(38)	gyrB(19)	icd(37)	mdh(17)	purA(11)	recA(26)
9515_6776	2021_Mageiros	Chicken	APEC	5363410	5165	B2	95	adk(37)	fumC(38)	gyrB(19)	icd(37)	mdh(17)	purA(11)	recA(26)
9516_6777	2021_Mageiros	Chicken	APEC	5359812	5152	B2	95	adk(37)	fumC(38)	gyrB(19)	icd(37)	mdh(17)	purA(11)	recA(26)
9517_6778	2021_Mageiros	Chicken	AFEC	5354387	5134	B2	95	adk(37)	fumC(38)	gyrB(19)	icd(37)	mdh(17)	purA(11)	recA(26)
9518_6829	2021_Mageiros	Chicken	AFEC	5308613	5127	B2	429	adk(97)	fumC(40)	gyrB(93)	icd(13)	mdh(23)	purA(28)	recA(66)
9523_6848	2021_Mageiros	Chicken	APEC	5357294	5152	B2	95	adk(37)	fumC(38)	gyrB(19)	icd(37)	mdh(17)	purA(11)	recA(26)
9524_6879	2021_Mageiros	Chicken	APEC	5270593	4980	F	648	adk(92)	fumC(4)	gyrB(87)	icd(96)	mdh(70)	purA(58)	recA(2)
9525_6880	2021_Mageiros	Chicken	APEC	5080309	4842	B2	95	adk(37)	fumC(38)	gyrB(19)	icd(37)	mdh(17)	purA(11)	recA(26)
9526_6885	2021_Mageiros	Chicken	APEC	5262385	5047	G	117	adk(20)	fumC(45)	gyrB(41)	icd(43)	mdh(5)	purA(32)	recA(2)
9527_6991	2021_Mageiros	Chicken	APEC	5170343	4913	B1	2040	adk(6)	fumC(29)	gyrB(22)	icd(18)	mdh(11)	purA(8)	recA(41)
9528_7150	2021_Mageiros	Chicken	APEC	5175053	4948	B2	429	adk(97)	fumC(40)	gyrB(93)	icd(13)	mdh(23)	purA(28)	recA(66)
9529_7151	2021_Mageiros	Chicken	APEC	5364396	5133	G	117	adk(20)	fumC(45)	gyrB(41)	icd(43)	mdh(5)	purA(32)	recA(2)
9530_7152	2021_Mageiros	Chicken	APEC	5256553	5027	G	117	adk(20)	fumC(45)	gyrB(41)	icd(43)	mdh(5)	purA(32)	recA(2)
9531_7153	2021_Mageiros	Chicken	APEC	5188817	4981	B2	429	adk(97)	fumC(40)	gyrB(93)	icd(13)	mdh(23)	purA(28)	recA(66)
9532_Nordic_E38	2021_Mageiros	Chicken	APEC	5156715	4962	B1	1146	adk(6)	fumC(29)	gyrB(4)	icd(1)	mdh(24)	purA(8)	recA(7)
9533_Nordic_E41	2021_Mageiros	Chicken	APEC	5215978	4962	G	117	adk(20)	fumC(45)	gyrB(41)	icd(43)	mdh(5)	purA(32)	recA(2)
9535_Nordic_E51	2021_Mageiros	Chicken	APEC	5178859	4998	B2	140	adk(55)	fumC(38)	gyrB(19)	icd(37)	mdh(17)	purA(11)	recA(26)
9536_Nordic_E89	2021_Mageiros	Chicken	APEC	5140882	4864	B2	95	adk(37)	fumC(38)	gyrB(19)	icd(37)	mdh(17)	purA(11)	recA(26)
9538_Nordic_E112	2021_Mageiros	Chicken	AFEC	5250618	4936	B2	95	adk(37)	fumC(38)	gyrB(19)	icd(37)	mdh(17)	purA(11)	recA(26)
9539_Nordic_E117	2021_Mageiros	Chicken	AFEC	5221786	4944	B2	95	adk(37)	fumC(38)	gyrB(19)	icd(37)	mdh(17)	purA(11)	recA(26)
9550_012PP2015	2021_Mageiros	Chicken	APEC	5149550	4934	G	117	adk(20)	fumC(45)	gyrB(41)	icd(43)	mdh(5)	purA(32)	recA(2)
9561_FSIS11704223	2021_Mageiros	Turkey	APEC	5332366	5135	G	117	adk(20)	fumC(45)	gyrB(41)	icd(43)	mdh(5)	purA(32)	recA(2)
9562_FSIS1703765	2021_Mageiros	Turkey	AFEC	5031578	4806	G	117	adk(20)	fumC(45)	gyrB(41)	icd(43)	mdh(5)	purA(32)	recA(2)
9571_MOD1_EC3497	2021_Mageiros	Turkey	AFEC	5314412	5079	G	117	adk(20)	fumC(45)	gyrB(41)	icd(43)	mdh(5)	purA(32)	recA(2)
9575_NC_STEC109	2021_Mageiros	Chicken	AFEC	5425377	5200	G	117	adk(20)	fumC(45)	gyrB(41)	icd(43)	mdh(5)	purA(32)	recA(2)
9577_NC_STEC29	2021_Mageiros	Chicken	AFEC	5516234	5353	G	117	adk(20)	fumC(45)	gyrB(41)	icd(43)	mdh(5)	purA(32)	recA(2)
9578_NC_STEC41	2021_Mageiros	Chicken	AFEC	5551944	5376	G	117	adk(20)	fumC(45)	gyrB(41)	icd(43)	mdh(5)	purA(32)	recA(2)
9579_NC_STEC53	2021_Mageiros	Chicken	AFEC	5319360	5083	G	117	adk(20)	fumC(45)	gyrB(41)	icd(43)	mdh(5)	purA(32)	recA(2)
9580_NC_STEC65	2021_Mageiros	Chicken	AFEC	5321195	5084	G	117	adk(20)	fumC(45)	gyrB(41)	icd(43)	mdh(5)	purA(32)	recA(2)
9581_NC_STEC81	2021_Mageiros	Chicken	AFEC	5346127	5166	G	117	adk(20)	fumC(45)	gyrB(41)	icd(43)	mdh(5)	purA(32)	recA(2)
GCA_018863135	2021_Wang	Duck	APEC	5231110	5037	G	117	adk(20)	fumC(45)	gyrB(41)	icd(43)	mdh(5)	purA(32)	recA(2)
GCA_018862035	2021_Wang	Duck	APEC	5156285	4955	B1	448	adk(6)	fumC(6)	gyrB(5)	icd(16)	mdh(11)	purA(8)	recA(7)
GCA_018862055	2021_Wang	Duck	APEC	5155737	4954	B1	448	adk(6)	fumC(6)	gyrB(5)	icd(16)	mdh(11)	purA(8)	recA(7)
GCA_018862095	2021_Wang	Duck	APEC	5308876	5128	A	93	adk(6)	fumC(11)	gyrB(4)	icd(10)	mdh(7)	purA(8)	recA(6)
GCA_018862115	2021_Wang	Duck	APEC	5296259	5124	A	93	adk(6)	fumC(11)	gyrB(4)	icd(10)	mdh(7)	purA(8)	recA(6)
GCA_018862125	2021_Wang	Duck	APEC	5311980	5139	A	93	adk(6)	fumC(11)	gyrB(4)	icd(10)	mdh(7)	purA(8)	recA(6)
GCA_018862155	2021_Wang	Duck	APEC	5294176	5121	A	93	adk(6)	fumC(11)	gyrB(4)	icd(10)	mdh(7)	purA(8)	recA(6)
GCA_018862165	2021_Wang	Duck	APEC	5306621	5139	A	93	adk(6)	fumC(11)	gyrB(4)	icd(10)	mdh(7)	purA(8)	recA(6)
GCA_018862195	2021_Wang	Duck	APEC	5181713	4989	A	93	adk(6)	fumC(11)	gyrB(4)	icd(10)	mdh(7)	purA(8)	recA(6)
GCA_018862215	2021_Wang	Duck	APEC	5298366	5125	A	93	adk(6)	fumC(11)	gyrB(4)	icd(10)	mdh(7)	purA(8)	recA(6)
GCA_018862235	2021_Wang	Duck	APEC	5141861	4986	A	48	adk(6)	fumC(11)	gyrB(4)	icd(8)	mdh(8)	purA(8)	recA(2)
GCA_018862255	2021_Wang	Duck	APEC	5137751	4932	C	23	adk(6)	fumC(4)	gyrB(12)	icd(1)	mdh(20)	purA(13)	recA(7)
GCA_018862275	2021_Wang	Duck	APEC	5167056	4984	B1	448	adk(6)	fumC(6)	gyrB(5)	icd(16)	mdh(11)	purA(8)	recA(7)
GCA_018862295	2021_Wang	Duck	APEC	5133518	4936	B1	156	adk(6)	fumC(29)	gyrB(32)	icd(16)	mdh(11)	purA(8)	recA(44)
GCA_018862305	2021_Wang	Duck	APEC	5143942	4932	C	23	adk(6)	fumC(4)	gyrB(12)	icd(1)	mdh(20)	purA(13)	recA(7)
GCA_018862335	2021_Wang	Duck	APEC	5134168	4935	B1	156	adk(6)	fumC(29)	gyrB(32)	icd(16)	mdh(11)	purA(8)	recA(44)
GCA_018862355	2021_Wang	Duck	APEC	5080433	4839	C	23	adk(6)	fumC(4)	gyrB(12)	icd(1)	mdh(20)	purA(13)	recA(7)
GCA_018862395	2021_Wang	Duck	APEC	5260803	5107	G	117	adk(20)	fumC(45)	gyrB(41)	icd(43)	mdh(5)	purA(32)	recA(2)
GCA_018862405	2021_Wang	Duck	APEC	5225897	5026	G	117	adk(20)	fumC(45)	gyrB(41)	icd(43)	mdh(5)	purA(32)	recA(2)
GCA_018862435	2021_Wang	Duck	APEC	5206317	4981	B1	2179	adk(9)	fumC(65)	gyrB(5)	icd(18)	mdh(11)	purA(8)	recA(6)
GCA_018862445	2021_Wang	Duck	APEC	5180226	4968	G	117	adk(20)	fumC(45)	gyrB(41)	icd(43)	mdh(5)	purA(32)	recA(2)
GCA_018862475	2021_Wang	Duck	APEC	5418926	5110	E	-	adk(6)	fumC(266)	gyrB(83)	icd(~24)	mdh(1)	purA(1)	recA(2)
GCA_018862495	2021_Wang	Duck	APEC	5402215	5180	C	-	adk(6)	fumC(41)	gyrB(12)	icd(1)	mdh(20)	purA(13)	recA(7)
GCA_018862515	2021_Wang	Duck	APEC	5104666	4808	F	354	adk(85)	fumC(88)	gyrB(78)	icd(29)	mdh(59)	purA(58)	recA(62)
GCA_018862525	2021_Wang	Duck	APEC	5210632	4981	C	2505	adk(6)	fumC(41)	gyrB(12)	icd(1)	mdh(20)	purA(13)	recA(7)
GCA_018862555	2021_Wang	Duck	APEC	5172472	4953	C	23	adk(6)	fumC(4)	gyrB(12)	icd(1)	mdh(20)	purA(13)	recA(7)
GCA_018862575	2021_Wang	Duck	APEC	5239350	5026	C	2505	adk(6)	fumC(41)	gyrB(12)	icd(1)	mdh(20)	purA(13)	recA(7)
GCA_018862595	2021_Wang	Duck	APEC	5340304	5042	F	648	adk(92)	fumC(4)	gyrB(87)	icd(96)	mdh(70)	purA(58)	recA(2)
GCA_018862615	2021_Wang	Duck	APEC	5237631	5023	C	2505	adk(6)	fumC(41)	gyrB(12)	icd(1)	mdh(20)	purA(13)	recA(7)
GCA_018862635	2021_Wang	Duck	APEC	5103600	4901	B1	156	adk(6)	fumC(29)	gyrB(32)	icd(16)	mdh(11)	purA(8)	recA(44)
GCA_018862645	2021_Wang	Duck	APEC	5328897	5130	C	2505	adk(6)	fumC(41)	gyrB(12)	icd(1)	mdh(20)	purA(13)	recA(7)
GCA_018862675	2021_Wang	Duck	APEC	5201548	5034	C	23	adk(6)	fumC(4)	gyrB(12)	icd(1)	mdh(20)	purA(13)	recA(7)
GCA_018862695	2021_Wang	Duck	APEC	5345492	5142	B1	224	adk(6)	fumC(4)	gyrB(33)	icd(16)	mdh(11)	purA(8)	recA(6)
GCA_018862715	2021_Wang	Duck	APEC	4944890	4713	B1	5869	adk(80)	fumC(95)	gyrB(3)	icd(18)	mdh(11)	purA(8)	recA(333)
GCA_018862735	2021_Wang	Duck	APEC	5171343	4952	C	23	adk(6)	fumC(4)	gyrB(12)	icd(1)	mdh(20)	purA(13)	recA(7)
GCA_018862755	2021_Wang	Duck	APEC	5137601	4924	C	23	adk(6)	fumC(4)	gyrB(12)	icd(1)	mdh(20)	purA(13)	recA(7)
GCA_018862775	2021_Wang	Duck	APEC	5139344	4924	C	23	adk(6)	fumC(4)	gyrB(12)	icd(1)	mdh(20)	purA(13)	recA(7)
GCA_018862795	2021_Wang	Duck	APEC	5075038	4865	C	23	adk(6)	fumC(4)	gyrB(12)	icd(1)	mdh(20)	purA(13)	recA(7)
GCA_018862815	2021_Wang	Duck	APEC	5137028	4968	B2	140	adk(55)	fumC(38)	gyrB(19)	icd(37)	mdh(17)	purA(11)	recA(26)
GCA_018862825	2021_Wang	Duck	APEC	4694317	4518	B1	224	adk(6)	fumC(4)	gyrB(33)	icd(16)	mdh(11)	purA(8)	recA(6)
GCA_018862855	2021_Wang	Duck	APEC	5350361	5123	D	349	adk(34)	fumC(36)	gyrB(39)	icd(87)	mdh(67)	purA(16)	recA(4)
[truncated: 16 more rows]
